# Supplementary material for: Earliest evidence of hominin bipedalism in Sahelanthropus tchadensis
Source: Sci Adv. 2026 Jan 2;12(1):eadv0130. doi: 10.1126/sciadv.adv0130 (PMC12758524; doi:10.1126/sciadv.adv0130)
Supplement: Supplementary file 2 — Datasets S1 and S2 [file sciadv.adv0130_datasets_s1_and_s2.zip]

Archive with 2 entries (2 files):
- adv0130_dataset_s1.xlsx
- adv0130_dataset_s2.xlsx
