# Supplementary material for: Earliest evidence of hominin bipedalism in Sahelanthropus tchadensis
Source: Sci Adv. 2026 Jan 2;12(1):eadv0130. doi: 10.1126/sciadv.adv0130 (PMC12758524; doi:10.1126/sciadv.adv0130)
Supplement: Supplementary file 2 — Datasets S1 and S2 [file sciadv.adv0130_datasets_s1_and_s2.zip › adv0130_dataset_s1.xlsx]

## Sheet: Williams_Extended Data_Ulna
taxon	X_LM0	Y_LM0	Z_LM0	X_LM1	Y_LM1	Z_LM1	X_LM2	Y_LM2	Z_LM2	X_LM3	Y_LM3	Z_LM3	X_LM4	Y_LM4	Z_LM4	X_LM5	Y_LM5	Z_LM5	X_LM6	Y_LM6	Z_LM6	X_LM7	Y_LM7	Z_LM7	X_LM8	Y_LM8	Z_LM8	X_LM11	Y_LM11	Z_LM11	X_LM12	Y_LM12	Z_LM12	X_LM13	Y_LM13	Z_LM13	X_LM14	Y_LM14	Z_LM14	X_LM15	Y_LM15	Z_LM15	X_LM16	Y_LM16	Z_LM16	X_LM17	Y_LM17	Z_LM17	X_LM18
TM_266	0.20636	-0.0279248	-0.00320578	0.142036	-0.0289711	-0.0207408	0.0778984	-0.0296486	-0.0299553	0.0135601	-0.033616	-0.0333704	-0.0506812	-0.0273243	-0.0265028	-0.114524	-0.0207538	-0.0179827	-0.17633	-0.0119885	-0.00818739	-0.240157	0.00066813	0.00173192	-0.301655	0.0155866	0.0131641	0.0779816	0.000842801	-0.0269667	0.0265858	0.00693425	-0.0190732	-0.0276052	0.00768583	-0.0167165	-0.081402	0.00902422	-0.011598	-0.133977	0.0155369	-0.0104482	-0.188786	0.0192816	-0.00394035	-0.240833	0.0261923	-0.000157779	-0.292737
A.L._438-1	0.212674	-0.0313725	0.0069327	0.153	-0.0297376	-0.0110901	0.0902149	-0.0231627	-0.0245922	0.0273265	-0.0161195	-0.0327848	-0.0379556	-0.0136243	-0.0305048	-0.103069	-0.0117524	-0.0238736	-0.167248	-0.00620538	-0.0129945	-0.230545	0.0044328	-0.00514564	-0.29454	0.0138985	0.00353388	0.0829735	0.000829289	-0.0227202	0.0295491	0.00771116	-0.02033	-0.0245762	0.0119464	-0.0148255	-0.0785865	0.0148364	-0.00929464	-0.132375	0.0175552	-0.00383717	-0.186307	0.0214228	0.00186208	-0.239692	0.0256717	0.0075064	-0.293098
StW_573	0.205425	-0.0281202	0.0133091	0.150961	-0.0274489	-0.0161682	0.0836925	-0.0177725	-0.0263277	0.0163732	-0.0153264	-0.0252951	-0.0459202	-0.0140389	-0.0197145	-0.111285	-0.00697978	-0.0136849	-0.174329	-0.00213541	-0.00620109	-0.240284	0.00401893	0.0026351	-0.305053	0.010282	0.00582324	0.0893192	-0.000523301	-0.0208643	0.0342156	0.00894081	-0.0188309	-0.0222862	0.009305	-0.0168354	-0.0772355	0.0132023	-0.0115465	-0.132416	0.0164427	-0.00677716	-0.186563	0.0201456	0.00135235	-0.242007	0.0205191	0.00736494	-0.296583
MH2_UW88-62	0.201998	-0.0201049	-0.00303217	0.145962	-0.0215867	-0.0177325	0.0824273	-0.0227777	-0.0225983	0.019147	-0.0241044	-0.0253108	-0.0441645	-0.0198613	-0.021623	-0.107316	-0.014048	-0.0172751	-0.169368	-0.00334407	-0.00712	-0.232377	0.00443955	6.11449e-05	-0.282653	0.0121879	0.00611384	0.0875292	0.00198472	-0.0196374	0.0352872	0.00945691	-0.0174205	-0.0210494	0.00781713	-0.0173965	-0.0762397	0.00921115	-0.0132689	-0.131661	0.013562	-0.0086361	-0.186608	0.0189493	-0.00423545	-0.241859	0.0247852	0.00110444	-0.296758
OH_36	0.208308	-0.0301815	-0.00953307	0.149473	-0.0261288	-0.0205088	0.0874782	-0.02348	-0.0321724	0.0230074	-0.0219124	-0.038466	-0.0357354	-0.0199757	-0.0353017	-0.0995308	-0.013199	-0.0248461	-0.161607	-0.00343927	-0.0136873	-0.22302	0.00606497	-0.00071524	-0.283016	0.0160319	0.0137362	0.0857312	0.00224769	-0.0212796	0.0326978	-0.000407555	-0.0240242	-0.0231715	-0.00164724	-0.0260231	-0.076407	0.00381467	-0.0236426	-0.129387	0.00852266	-0.0131502	-0.18366	0.0145709	-0.00296911	-0.237568	0.026336	0.00548212	-0.290186
Homo_sapiens	0.200427	-0.0395438	-0.00653111	0.137771	-0.0350731	-0.0194279	0.0780395	-0.0214499	-0.0254354	0.0167464	-0.0156097	-0.0212913	-0.0453354	-0.0119162	-0.0163421	-0.107261	-0.00984402	-0.0106632	-0.168479	-0.00600104	-0.00693435	-0.230485	0.00160682	-0.00443691	-0.292214	0.0103266	-0.00313447	0.0809286	-0.00111676	-0.0258618	0.0267876	0.00424352	-0.0214488	-0.0260692	0.0172484	-0.0106377	-0.08082	0.0206356	-0.00461886	-0.135995	0.0200773	0.000889746	-0.190556	0.0215445	0.00425574	-0.246124	0.0244558	0.0064395	-0.301189
Homo_sapiens	0.198404	-0.0341748	-0.000511494	0.137159	-0.0308723	-0.0156206	0.0805832	-0.0242171	-0.02341	0.0208157	-0.0202194	-0.022479	-0.0417336	-0.0165057	-0.0173482	-0.102545	-0.0132062	-0.011461	-0.16352	-0.00761498	-0.00566176	-0.230258	0.000975149	-0.00212565	-0.293754	0.0131371	-0.000479458	0.078342	0.0018419	-0.0240967	0.030376	0.00298871	-0.0241098	-0.0288401	0.0114851	-0.0118408	-0.0810985	0.0165534	-0.00443052	-0.137761	0.0168634	-0.000321658	-0.194532	0.0193409	0.00250776	-0.254723	0.0257444	0.00647044	-0.307409
Homo_sapiens	0.209326	-0.0345539	-0.00328341	0.137628	-0.0322981	-0.0154531	0.0747951	-0.0218231	-0.0267993	0.0128175	-0.0168533	-0.0210096	-0.0498366	-0.0141563	-0.0176442	-0.104241	-0.0107264	-0.00994082	-0.165449	-0.00611711	-0.0061398	-0.227868	-0.000293285	-0.0018332	-0.287694	0.00896023	-0.00208654	0.068099	-0.00409416	-0.027375	0.0189737	0.00528363	-0.0219236	-0.0346245	0.0173003	-0.0123986	-0.0878413	0.0180548	-0.0079372	-0.142816	0.0178268	-0.00394301	-0.192263	0.0215554	0.00262793	-0.244715	0.0237808	0.00473799	-0.299965
Homo_sapiens	0.205641	-0.0375839	-0.00266661	0.136887	-0.032877	-0.016514	0.0742751	-0.0221463	-0.0257988	0.0132518	-0.0179663	-0.0223005	-0.0400224	-0.0148737	-0.0163416	-0.10273	-0.0108333	-0.0103726	-0.16969	-0.00620411	-0.00879135	-0.231398	-0.000646348	-0.00278825	-0.296023	0.00924217	-0.00295635	0.0741371	-0.000762388	-0.0241481	0.0351005	0.00374508	-0.0202367	-0.0216126	0.013309	-0.0113098	-0.0870522	0.0176077	-0.00672231	-0.143199	0.0203327	-2.69696e-06	-0.18838	0.0256137	0.00597633	-0.240651	0.0271874	0.00626121	-0.30678
Homo_sapiens	0.199312	-0.0291617	-0.00411558	0.128227	-0.0281749	-0.0202703	0.0700247	-0.0246595	-0.026203	0.016236	-0.019352	-0.019662	-0.0443336	-0.016244	-0.0158001	-0.104151	-0.0139677	-0.00969443	-0.165078	-0.00901472	-0.00527196	-0.228964	-0.000853329	-0.00138622	-0.28953	0.0122789	-0.00242291	0.0665296	-0.00131544	-0.0288335	0.0176013	0.00660487	-0.0199427	-0.0296266	0.0156865	-0.0113594	-0.0818788	0.0159591	-0.00601251	-0.137117	0.0161432	0.00020904	-0.192852	0.0205733	0.00346013	-0.247939	0.0259973	0.00327976	-0.300551
Homo_sapiens	0.201384	-0.0415204	-0.00183783	0.138573	-0.0331248	-0.0150791	0.0792896	-0.024019	-0.0225825	0.0252717	-0.0172824	-0.0221448	-0.0407686	-0.0132137	-0.0164194	-0.10373	-0.0102593	-0.00905612	-0.161424	-0.00544101	-0.00558531	-0.229784	0.000348789	0.000249047	-0.293342	0.00857121	-0.000440713	0.0762675	-0.00314962	-0.0285662	0.0317912	0.00205463	-0.0263505	-0.0296535	0.01565	-0.0143947	-0.0790662	0.018507	-0.0103784	-0.134569	0.0207326	-0.00444945	-0.189203	0.0213133	0.00124331	-0.246766	0.0224475	0.00574864	-0.306546
Homo_sapiens	0.201972	-0.034709	0.0014011	0.140302	-0.0315858	-0.0127261	0.0776286	-0.0210715	-0.020308	0.0177726	-0.0177958	-0.0187941	-0.0437261	-0.0142015	-0.0132667	-0.101527	-0.0108848	-0.00888025	-0.161699	-0.00630557	-0.00444771	-0.227523	0.000614576	-0.00383339	-0.290519	0.00845273	-0.00512906	0.0735946	-0.00110749	-0.0227431	0.0169385	0.00752803	-0.0200565	-0.0301544	0.0174195	-0.0113297	-0.0891067	0.0220521	-0.00719016	-0.143007	0.0233506	-0.00140283	-0.195688	0.0235245	0.00279398	-0.245281	0.0240601	0.00415516	-0.301867
Homo_sapiens	0.207822	-0.0416158	-0.00381771	0.137457	-0.0350952	-0.0186963	0.0767843	-0.0257622	-0.0280734	0.0108587	-0.0178567	-0.0250769	-0.0449624	-0.0152509	-0.0169883	-0.104331	-0.0117441	-0.0110323	-0.166217	-0.0068867	-0.00621223	-0.226378	-0.000561455	-0.00304629	-0.293595	0.0102438	-0.0039565	0.0717644	0.000356226	-0.0271384	0.0171448	0.00819024	-0.0253323	-0.0308021	0.0196405	-0.0132936	-0.0835362	0.0195426	-0.00719654	-0.138923	0.0213822	-0.00199027	-0.190768	0.0222574	0.00388496	-0.246774	0.0256624	0.00563882	-0.305033
Homo_sapiens	0.204499	-0.0401827	-0.00337781	0.138826	-0.0347363	-0.0170321	0.0665053	-0.0235327	-0.0259049	0.00507871	-0.0186014	-0.0247961	-0.0504894	-0.0168992	-0.0185646	-0.103661	-0.0148095	-0.0118867	-0.166139	-0.00961532	-0.00853672	-0.226639	-0.00192613	-0.00306239	-0.288077	0.0102219	0.000457785	0.0676993	-0.00140196	-0.0273735	0.0172897	0.0107631	-0.0214906	-0.030379	0.0186197	-0.0136447	-0.0910594	0.0213262	-0.00924208	-0.140957	0.0204542	-0.00424976	-0.190771	0.0219503	0.00158679	-0.2463	0.0269166	0.00501096	-0.296731
Homo_sapiens	0.202327	-0.036702	-0.00337386	0.137268	-0.0296486	-0.0156922	0.0777098	-0.0204968	-0.0237229	0.0240795	-0.0175162	-0.0197363	-0.042592	-0.0136207	-0.0170031	-0.101068	-0.0112299	-0.0108813	-0.163616	-0.00583359	-0.00661875	-0.228038	0.00230417	-0.00365493	-0.291962	0.0115694	-0.000330598	0.0781502	0.00145748	-0.0242049	0.0278311	0.00646693	-0.0188582	-0.0241588	0.0159141	-0.0116601	-0.0859533	0.0181444	-0.00768173	-0.139807	0.0163349	-0.00245428	-0.191382	0.0201747	0.00507796	-0.249622	0.0237931	0.0066563	-0.310948
Homo_sapiens	0.199715	-0.0376567	0.00142785	0.133297	-0.0320434	-0.0192564	0.0722028	-0.0253229	-0.0245684	0.0145437	-0.0182956	-0.0237795	-0.0475867	-0.0163635	-0.0160338	-0.111475	-0.0130405	-0.00960512	-0.169057	-0.00989596	-0.00842475	-0.227227	-0.000835625	-0.002699	-0.288883	0.00994204	-0.00181666	0.0711018	0.000560534	-0.02857	0.0196665	0.00514599	-0.0249298	-0.0318462	0.0157416	-0.0127964	-0.085455	0.0157908	-0.00836819	-0.141473	0.0183271	-0.00221551	-0.192812	0.0216222	0.00211773	-0.241709	0.0239124	0.00808009	-0.299026
Homo_sapiens	0.206117	-0.0387386	-0.00483905	0.138162	-0.0353588	-0.015807	0.0767566	-0.021331	-0.0261678	0.0170404	-0.0165115	-0.0244072	-0.0496906	-0.012361	-0.0192284	-0.109215	-0.00927643	-0.0128998	-0.169892	-0.00426169	-0.0073838	-0.228439	0.000867512	-0.00464406	-0.288833	0.011421	-0.000531141	0.0728511	0.000919445	-0.0243243	0.0213474	0.00549206	-0.0254113	-0.0289779	0.0133927	-0.0151975	-0.0864077	0.0176183	-0.00943663	-0.139407	0.0199751	-0.00192396	-0.191735	0.0208984	0.00673823	-0.244832	0.0247208	0.00790441	-0.300357
Homo_sapiens	0.197724	-0.0378844	-0.00308086	0.130979	-0.0324451	-0.0125838	0.0733063	-0.0246547	-0.0244604	0.010873	-0.0198626	-0.0225075	-0.0441633	-0.015363	-0.0167749	-0.10193	-0.011826	-0.0102914	-0.160606	-0.0085378	-0.00684621	-0.229601	0.00028001	-0.0031477	-0.296662	0.0118394	-0.000125331	0.0701454	0.000669785	-0.0252295	0.0255795	0.00510923	-0.0222755	-0.0205463	0.0156508	-0.0143684	-0.0841352	0.0207332	-0.00721604	-0.137577	0.0201178	-0.000839772	-0.189498	0.0218006	0.00220521	-0.24754	0.0252502	0.00450783	-0.302273
Homo_sapiens	0.200517	-0.0393623	-0.00582693	0.138045	-0.0351936	-0.0187758	0.078481	-0.0217685	-0.0250302	0.0173642	-0.0159106	-0.0210173	-0.0445375	-0.0121779	-0.0161614	-0.106282	-0.0100476	-0.0105472	-0.167323	-0.00618841	-0.0069104	-0.229152	0.00139992	-0.00457269	-0.290704	0.0100742	-0.00344727	0.0748063	-0.00107892	-0.0252732	0.0222806	0.00511068	-0.0202122	-0.0296403	0.0174702	-0.0105206	-0.0836288	0.0208619	-0.00471634	-0.137878	0.0199626	0.000760258	-0.192588	0.0216165	0.00422152	-0.24691	0.024519	0.0061416	-0.30177
Homo_sapiens	0.207915	-0.0338937	-0.00325501	0.147673	-0.0301448	-0.0154606	0.0856128	-0.027388	-0.0226949	0.021679	-0.0187241	-0.0248717	-0.0416955	-0.0115192	-0.0230262	-0.103174	-0.00740618	-0.0162815	-0.165455	-0.0056049	-0.00819333	-0.22867	0.000722229	-0.00277005	-0.291622	0.00822503	0.00307946	0.0885667	-0.00286877	-0.0260435	0.0323668	0.00188733	-0.0269357	-0.0213104	0.0137665	-0.0189474	-0.0760741	0.0176693	-0.0126271	-0.13057	0.0186633	-0.00644507	-0.185168	0.0214698	0.00203578	-0.239258	0.0232612	0.00901576	-0.294713
Homo_sapiens	0.199379	-0.0346024	-0.003393	0.134629	-0.0317132	-0.0163103	0.0806014	-0.0250208	-0.0242951	0.0127978	-0.020397	-0.0217492	-0.0408719	-0.0179159	-0.0162438	-0.102365	-0.013703	-0.0114159	-0.15544	-0.00883187	-0.00497808	-0.224132	-0.000253351	-0.000431439	-0.292843	0.0118875	-0.00228565	0.0819167	0.00331484	-0.0276995	0.0365287	0.00472798	-0.0273256	-0.0271761	0.0122589	-0.0143082	-0.0763493	0.0179201	-0.00704126	-0.129119	0.0179749	-0.000270139	-0.194692	0.022703	0.00394864	-0.25121	0.0290759	0.00591058	-0.302903
Homo_sapiens	0.207123	-0.0288354	0.000548206	0.141386	-0.0347387	-0.0188083	0.076078	-0.0256373	-0.0244817	0.0157488	-0.0202373	-0.0240166	-0.043833	-0.0152536	-0.0236275	-0.107737	-0.0113129	-0.0175775	-0.170753	-0.00682454	-0.00804881	-0.231374	-0.00051899	-0.00176177	-0.295189	0.0061822	0.00597318	0.0791996	0.004755	-0.0320894	0.0324701	0.00852467	-0.0287002	-0.0210644	0.0111199	-0.0242944	-0.07491	0.0165092	-0.0150432	-0.135248	0.0180449	-0.00621435	-0.187913	0.0213849	0.00173082	-0.242823	0.0238277	0.0078138	-0.300705
Homo_sapiens	0.209504	-0.0413965	-0.00252882	0.143045	-0.0379422	-0.0170102	0.0729843	-0.027839	-0.02889	0.0116189	-0.0206652	-0.0247984	-0.0460009	-0.0175191	-0.016929	-0.102689	-0.015059	-0.00852732	-0.161458	-0.0111073	-0.00612115	-0.225629	-0.00337976	-0.00223275	-0.29112	0.00883877	-0.00240357	0.0704075	0.00207787	-0.026971	0.0193109	0.00796675	-0.0244401	-0.0369777	0.0196338	-0.0154519	-0.0876508	0.0235309	-0.00910632	-0.141577	0.0220796	-0.00341021	-0.192919	0.0231499	0.00225547	-0.247535	0.0275709	0.00420541	-0.299123
Homo_sapiens	0.203255	-0.0382607	-0.00652739	0.144243	-0.036557	-0.0202437	0.0822687	-0.0291074	-0.0247189	0.0174829	-0.0228804	-0.0214177	-0.0452157	-0.0195734	-0.0188259	-0.106945	-0.0162072	-0.0130401	-0.169791	-0.0119367	-0.00637277	-0.233128	-0.00508948	-0.00267248	-0.297509	0.00418268	0.0022038	0.0858708	-6.31241e-05	-0.0294591	0.0325606	0.00830211	-0.0262771	-0.0217383	0.0155823	-0.0201849	-0.0749102	0.0217905	-0.010103	-0.132891	0.0215848	-0.00295333	-0.186596	0.0226667	0.00176676	-0.243322	0.0253983	0.00283398	-0.299017
Homo_sapiens	0.201526	-0.0434515	0.00717515	0.134562	-0.0337132	-0.018773	0.0668437	-0.0269451	-0.0222751	0.011634	-0.0234867	-0.021282	-0.0444129	-0.0175971	-0.0245269	-0.103776	-0.0153579	-0.0198558	-0.166574	-0.00828147	-0.0119421	-0.230467	-0.00419273	-0.00149711	-0.302941	0.00309609	0.0109394	0.069468	0.00449889	-0.0308844	0.0238485	0.011744	-0.0272571	-0.0202544	0.0167071	-0.025303	-0.0734916	0.0207007	-0.0151163	-0.129264	0.0198585	-0.007188	-0.182553	0.0212998	-0.00163995	-0.240362	0.0241054	0.0070857	-0.30065
Homo_sapiens	0.203144	-0.0413054	-0.00256729	0.149855	-0.0338731	-0.0245977	0.0790419	-0.0308645	-0.0289848	0.0141845	-0.0220048	-0.0220909	-0.0444846	-0.0174345	-0.0172048	-0.107354	-0.0137851	-0.0112833	-0.169171	-0.00950804	-0.00450841	-0.227527	-0.00201463	-0.00535532	-0.288231	0.00808513	-0.00475981	0.0723179	-0.000794487	-0.0291185	0.0246952	0.00505986	-0.0232598	-0.0272598	0.0178751	-0.0127134	-0.0815814	0.0224584	-0.00732105	-0.136737	0.0220748	-0.000414578	-0.191756	0.023579	0.00354935	-0.244502	0.0255988	0.00496861	-0.297041
Homo_sapiens	0.205232	-0.0410924	-0.00386698	0.139086	-0.0367608	-0.0199448	0.0794027	-0.0239227	-0.0252243	0.0162447	-0.0213035	-0.0193364	-0.0462154	-0.0153048	-0.0144595	-0.106503	-0.0120315	-0.00846663	-0.166531	-0.00826275	-0.00461829	-0.2288	-0.00237819	-0.00447592	-0.29062	0.00532899	-0.00629187	0.0737874	0.00383571	-0.0249103	0.0216293	0.00476916	-0.0238241	-0.0309948	0.015615	-0.0152786	-0.0857821	0.0195691	-0.0101743	-0.140077	0.0191811	-0.00339798	-0.192008	0.0239889	0.00369123	-0.246175	0.0270439	0.00448634	-0.298502
Pan_paniscus	0.189298	-0.0374218	-0.00493607	0.132642	-0.0238267	-0.0123606	0.0698069	-0.0198962	-0.0205699	0.0117079	-0.0200611	-0.0202774	-0.0471808	-0.0181419	-0.0199571	-0.11469	-0.0141329	-0.0119265	-0.173969	-0.00658568	-0.00793823	-0.233457	0.00410125	-0.000898863	-0.296542	0.0150632	0.00674075	0.0979308	-0.00410955	-0.0254918	0.0291646	0.00313163	-0.0205476	-0.0287933	0.00962598	-0.0148661	-0.0795599	0.00887736	-0.0134423	-0.134754	0.012225	-0.00859716	-0.189114	0.0172331	-0.0017804	-0.243813	0.0225539	0.0102845	-0.30498
Pan_paniscus	0.192795	-0.0433563	-0.000769422	0.141136	-0.0290222	-0.0171543	0.0817458	-0.0239268	-0.0237213	0.00848455	-0.0209822	-0.0259834	-0.0491922	-0.0181308	-0.0223203	-0.110259	-0.0133843	-0.0156689	-0.168424	-0.00671295	-0.00667501	-0.234375	0.00394212	0.00113745	-0.294481	0.0139789	0.00649219	0.0922629	-0.00174846	-0.0263981	0.0281388	0.00418221	-0.0270915	-0.0246451	0.00546406	-0.0187076	-0.0882769	0.00973207	-0.0138771	-0.139063	0.014189	-0.00819333	-0.193738	0.0194433	-0.0015083	-0.240437	0.0216584	0.0110798	-0.302429
Pan_paniscus	0.195918	-0.0371238	-0.00236867	0.131342	-0.026341	-0.0177301	0.0667104	-0.0252439	-0.0233648	0.0109421	-0.0245351	-0.0271481	-0.0477162	-0.0229831	-0.025416	-0.112291	-0.0186684	-0.0171985	-0.17597	-0.00848784	-0.00757825	-0.234262	0.00408074	-0.000288243	-0.294763	0.0164512	0.00958334	0.083679	0.000808484	-0.0256319	0.0265418	0.00284883	-0.0251765	-0.0255373	0.00516987	-0.0167657	-0.0799515	0.00736692	-0.0154243	-0.135375	0.0121679	-0.00945127	-0.188794	0.0192389	-0.000547689	-0.241897	0.0263151	0.0113371	-0.296371
Pan_paniscus	0.197634	-0.0322855	-0.00108171	0.140478	-0.0266365	-0.0167406	0.0783275	-0.023324	-0.0249635	0.01464	-0.0215098	-0.0298009	-0.0492426	-0.0187395	-0.0283519	-0.111768	-0.0152076	-0.0207029	-0.173572	-0.00853383	-0.00817836	-0.234344	0.00206513	0.00651789	-0.295619	0.0142935	0.020143	0.0956697	-0.00590361	-0.0265573	0.0388425	0.00211474	-0.0286691	-0.0167995	0.00307194	-0.0283279	-0.0734943	0.00366761	-0.0258128	-0.130847	0.00526877	-0.0188978	-0.186542	0.009654	-0.00751206	-0.240211	0.0163615	0.00455156	-0.294287
Pan_paniscus	0.194916	-0.0389083	-0.00130779	0.139096	-0.0258173	-0.0138472	0.0754913	-0.0210747	-0.0220104	0.012506	-0.0188703	-0.0267464	-0.0498933	-0.016638	-0.0241247	-0.114546	-0.0119824	-0.0170564	-0.175969	-0.00689257	-0.00496379	-0.238238	0.0017249	0.00400126	-0.301203	0.0134794	0.0115881	0.0906126	-0.00157415	-0.0236529	0.0354496	-0.000122786	-0.0271997	-0.0205252	0.00397052	-0.0234352	-0.0758491	0.00906867	-0.0164872	-0.131649	0.0108553	-0.0108107	-0.187209	0.0144967	-0.00308084	-0.242379	0.0200151	0.00511141	-0.296817
Pan_troglodytes	0.199837	-0.0434305	0.00289323	0.140023	-0.0286782	-0.0205023	0.0703854	-0.0284433	-0.0277033	0.00760322	-0.0276785	-0.0304406	-0.0502137	-0.0264897	-0.0295376	-0.105085	-0.0240336	-0.0232444	-0.166867	-0.0141731	-0.0127859	-0.228785	0.0017659	-0.00217286	-0.290437	0.017855	0.00881446	0.0836893	-0.00169333	-0.0293004	0.0243402	0.00461335	-0.0318764	-0.0301681	0.00783534	-0.0211721	-0.0825594	0.00994865	-0.0177282	-0.131924	0.0121195	-0.0101552	-0.187733	0.0183184	-0.00125456	-0.240667	0.0283238	0.01414	-0.298016
Pan_troglodytes	0.203631	-0.0395911	0.00534534	0.141838	-0.0292617	-0.0142768	0.0732756	-0.0277968	-0.0252973	0.0022843	-0.0273619	-0.03001	-0.0548999	-0.0257848	-0.0281916	-0.111883	-0.021399	-0.0195096	-0.172362	-0.010551	-0.00932673	-0.234285	0.00474118	0.000698697	-0.285726	0.0173118	0.0108861	0.0747242	0.0021739	-0.0260782	0.0244312	0.00228685	-0.0321515	-0.0273189	0.00619021	-0.0207407	-0.0921581	0.00622274	-0.0218423	-0.145178	0.0114199	-0.0119049	-0.197168	0.0194899	-0.0038973	-0.238905	0.0282765	0.0132615	-0.290773
Pan_troglodytes	0.192577	-0.0416396	0.00226173	0.139304	-0.0273184	-0.0193467	0.0695243	-0.024825	-0.0236747	0.00654212	-0.024952	-0.0275039	-0.052119	-0.0243906	-0.0252096	-0.111647	-0.0213279	-0.0166993	-0.17223	-0.0121072	-0.00713629	-0.228917	0.00180395	0.000328494	-0.287285	0.0188971	0.00607185	0.0836933	0.00330618	-0.0298944	0.0268403	0.00296258	-0.0325723	-0.0264522	0.00820801	-0.0232717	-0.0801724	0.00638658	-0.0196884	-0.134622	0.00822578	-0.0110002	-0.188889	0.0155866	-0.0029497	-0.238943	0.0264541	0.0121712	-0.294247
Pan_troglodytes	0.195215	-0.0444504	0.00218312	0.139034	-0.0314089	-0.0154716	0.0752725	-0.0281395	-0.0270978	0.00462362	-0.0231929	-0.0321463	-0.0525092	-0.019956	-0.0301628	-0.114733	-0.0156406	-0.0205208	-0.171089	-0.00813032	-0.0103703	-0.23591	0.00372637	0.000974004	-0.292936	0.0173779	0.0102916	0.0977972	-0.00104302	-0.0226069	0.0341286	0.0016171	-0.024865	-0.0284594	0.00819491	-0.0210249	-0.0815652	0.00901053	-0.0173277	-0.136617	0.0125916	-0.00942596	-0.186445	0.0179777	-0.00164044	-0.241132	0.0256819	0.0148782	-0.300142
Pan_troglodytes	0.196723	-0.0382478	0.000579663	0.139179	-0.0281923	-0.0158041	0.0773447	-0.0271898	-0.0255024	0.0140023	-0.024139	-0.0276483	-0.0492303	-0.0202492	-0.0238591	-0.110977	-0.0152168	-0.0166202	-0.172998	-0.00706005	-0.00798497	-0.234595	0.00378815	0.000654075	-0.293848	0.0155013	0.00882694	0.0862688	0.00225882	-0.0276184	0.0323708	0.00367628	-0.0275981	-0.0216828	0.00657438	-0.0177248	-0.0801531	0.00968366	-0.0137698	-0.134512	0.0137278	-0.00790126	-0.189647	0.0206302	9.95408e-05	-0.244304	0.0230369	0.0120195	-0.299103
Pan_troglodytes	0.195223	-0.04491	-0.00187203	0.145171	-0.0301887	-0.0156924	0.0834614	-0.0248349	-0.0248001	0.0116176	-0.0244864	-0.0309909	-0.0559604	-0.02281	-0.0279403	-0.11337	-0.0181771	-0.0192034	-0.174756	-0.00753403	-0.0103825	-0.233339	0.00493044	0.000488684	-0.290008	0.018298	0.00981581	0.0965959	0.000479136	-0.0246716	0.0351174	0.00252595	-0.0277563	-0.0308506	0.00760145	-0.0213251	-0.0881345	0.00807632	-0.0206802	-0.140012	0.0121829	-0.0133031	-0.198071	0.0200807	-0.00416946	-0.236337	0.025406	0.014913	-0.292189
Pan_troglodytes	0.189211	-0.0421827	0.00173362	0.157971	-0.0278436	-0.0114839	0.0863065	-0.0219666	-0.0167871	0.0165789	-0.01773	-0.0243048	-0.0439247	-0.0168924	-0.0209755	-0.108546	-0.0151099	-0.0151945	-0.178736	-0.00772675	-0.0102143	-0.238064	0.00272168	-0.00229181	-0.296483	0.0159146	0.00636617	0.0936565	0.00243768	-0.0201369	0.0326193	0.00659711	-0.0239159	-0.0244516	0.0120022	-0.0157989	-0.0794223	0.0103807	-0.0128906	-0.135572	0.0117359	-0.00781211	-0.193925	0.0176773	0.000292334	-0.24511	0.0228977	0.0120379	-0.303867
Pan_troglodytes	0.188689	-0.0437161	-0.00100949	0.148045	-0.031544	-0.0107273	0.0848722	-0.0228525	-0.0203297	0.00895037	-0.0200551	-0.0270837	-0.0564284	-0.0201324	-0.02361	-0.115094	-0.016641	-0.0164938	-0.174786	-0.00780858	-0.00771284	-0.236606	0.00231822	0.000960278	-0.294712	0.0139755	0.00615696	0.0938376	0.00206337	-0.0241175	0.0273323	0.00251018	-0.029751	-0.0282291	0.00737732	-0.018691	-0.0864614	0.00852247	-0.0144328	-0.137187	0.0118078	-0.0103355	-0.192819	0.021308	0.000603457	-0.2373	0.0245279	0.0129476	-0.298621
Pan_troglodytes	0.194113	-0.03983	-0.0010781	0.140744	-0.0276268	-0.0117893	0.0814764	-0.0246188	-0.0214926	0.00999669	-0.0240084	-0.0268189	-0.0519615	-0.0216332	-0.0223285	-0.111632	-0.0169589	-0.015512	-0.176315	-0.00860602	-0.00702162	-0.236572	0.00410151	0.000251246	-0.293805	0.0159257	0.00757829	0.0923975	9.55964e-05	-0.026325	0.0343444	0.0031371	-0.0263153	-0.027654	0.00668189	-0.018052	-0.0827491	0.00721428	-0.0137423	-0.134825	0.0102865	-0.00765412	-0.188698	0.018378	-0.000288035	-0.2426	0.0246843	0.011405	-0.300008
Pan_troglodytes	0.20062	-0.0412356	-0.00104227	0.138192	-0.0302281	-0.0203715	0.073166	-0.0265025	-0.0279261	0.0126141	-0.0243781	-0.0310256	-0.0437302	-0.022544	-0.0293787	-0.105736	-0.0186272	-0.0206809	-0.173039	-0.00889517	-0.00918877	-0.232401	0.00517621	0.00137325	-0.292376	0.0182306	0.0104743	0.0881579	-0.00123489	-0.0288405	0.0262596	0.00470524	-0.0300386	-0.023871	0.00755492	-0.0226937	-0.0770641	0.00829164	-0.019196	-0.131924	0.0111428	-0.0114239	-0.192242	0.0207575	0.000316508	-0.244405	0.0258586	0.0139863	-0.297677
Pan_troglodytes	0.190487	-0.045042	-0.00153834	0.140127	-0.0287634	-0.0155079	0.0876134	-0.025407	-0.0245734	0.00797736	-0.0210376	-0.0310663	-0.0478213	-0.0203902	-0.0275197	-0.111806	-0.015355	-0.0213049	-0.168545	-0.00822954	-0.0105474	-0.230309	0.00528731	-0.000424787	-0.286771	0.0166319	0.0105426	0.101446	-0.000668017	-0.0207759	0.0501177	0.0059137	-0.0197965	-0.0190994	0.00625579	-0.0213148	-0.0852706	0.00722953	-0.017111	-0.141705	0.0122342	-0.0114166	-0.200958	0.0195163	-0.000405368	-0.248313	0.0266251	0.0161435	-0.295736
Pan_troglodytes	0.202212	-0.0436614	-0.000838628	0.144058	-0.0328541	-0.0168759	0.0826866	-0.0263612	-0.024854	0.0172629	-0.0229931	-0.027513	-0.0473866	-0.0199831	-0.0287511	-0.110549	-0.0163322	-0.0207084	-0.17145	-0.0083936	-0.0121992	-0.235056	0.00253644	-0.0020132	-0.294105	0.0155042	0.00689571	0.0948687	-0.00095419	-0.0265656	0.0362263	0.00397923	-0.0239483	-0.0194137	0.00760444	-0.0173956	-0.0780268	0.00929588	-0.0145964	-0.134723	0.0133992	-0.00671873	-0.18854	0.0196959	-0.000128241	-0.24282	0.0263169	0.0124981	-0.2994
Pan_troglodytes	0.20255	-0.0416018	-0.00297467	0.1431	-0.0317344	-0.0168405	0.079551	-0.0289866	-0.0288059	0.0115063	-0.0284058	-0.0375668	-0.0482098	-0.0262678	-0.0340322	-0.111489	-0.0209065	-0.0256038	-0.171257	-0.0117959	-0.0139149	-0.231896	0.00320532	0.00211313	-0.288627	0.0222994	0.0175717	0.0946359	-0.000431974	-0.0238368	0.0321296	-0.00304496	-0.0377337	-0.0270228	0.00159765	-0.0286046	-0.0878363	0.00719655	-0.0240395	-0.136238	0.0113576	-0.0151366	-0.191644	0.0179978	-0.0048015	-0.23748	0.0268196	0.0189095	-0.296908
Pan_troglodytes	0.194905	-0.047473	0.000140385	0.146005	-0.0355505	-0.0241234	0.0814848	-0.0322901	-0.0321052	0.0213576	-0.0271913	-0.037064	-0.0407166	-0.0240741	-0.0313184	-0.103492	-0.0212124	-0.0238528	-0.166104	-0.0120094	-0.0124991	-0.230281	0.00296851	-0.00118751	-0.295647	0.0193753	0.0144985	0.0865016	-0.00265416	-0.0283615	0.0324246	0.00136715	-0.0313138	-0.0204313	0.00790759	-0.0232552	-0.0759525	0.0083803	-0.0198309	-0.131177	0.0122001	-0.0125612	-0.187446	0.019361	-0.00113027	-0.241502	0.0255601	0.0155768	-0.306668
Pan_troglodytes	0.194547	-0.0378903	-0.00148181	0.140006	-0.0273158	-0.0137167	0.0807187	-0.0231073	-0.0235822	0.0104177	-0.0224723	-0.0277061	-0.0484092	-0.0209195	-0.0253081	-0.107904	-0.0182474	-0.0176416	-0.167299	-0.0100267	-0.0089639	-0.235372	0.00348664	0.00135442	-0.294468	0.0177821	0.00948287	0.0779726	0.00155804	-0.0253835	0.0296891	0.00340886	-0.0300726	-0.026629	0.00836072	-0.0197836	-0.0888471	0.00801715	-0.0170606	-0.139157	0.0111339	-0.0109072	-0.195266	0.0193408	-0.00152313	-0.242068	0.026418	0.0141355	-0.293669
Pan_troglodytes	0.186056	-0.0448173	-0.00418511	0.148329	-0.0313147	-0.0166989	0.0856036	-0.0234309	-0.0231249	0.015564	-0.0193672	-0.0256689	-0.0446706	-0.017989	-0.0209333	-0.107516	-0.0134766	-0.0139535	-0.175166	-0.0033623	-0.00618783	-0.243805	0.00527511	-0.00297963	-0.302665	0.0128109	0.00124258	0.0959982	0.00146798	-0.0209275	0.028876	0.00409452	-0.0254217	-0.0218511	0.00719836	-0.0152563	-0.0757112	0.0084158	-0.00932082	-0.132917	0.0140839	-0.00435252	-0.195277	0.0203942	0.00344057	-0.244607	0.02251	0.0106716	-0.305218
Pan_troglodytes	0.194506	-0.0411778	0.000410761	0.151972	-0.0258999	-0.0162918	0.0904904	-0.0230156	-0.0219137	0.0146936	-0.0210269	-0.025051	-0.0527401	-0.0184643	-0.0225977	-0.110714	-0.0136802	-0.0173049	-0.173811	-0.0068543	-0.0101792	-0.235842	0.00515861	-0.000731299	-0.292127	0.0166508	0.00943361	0.0812693	-0.00157949	-0.0218613	0.0274787	0.002434	-0.0240206	-0.0213659	0.00648335	-0.0154157	-0.081662	0.00773762	-0.0130745	-0.134902	0.0118537	-0.00823974	-0.191683	0.0176753	-0.00133832	-0.242548	0.0236666	0.0116378	-0.297745
Pan_troglodytes	0.189691	-0.0407743	0.00107638	0.136794	-0.027194	-0.0160087	0.0784899	-0.0239384	-0.0229498	0.00691857	-0.021869	-0.0276289	-0.0499125	-0.0199744	-0.0256283	-0.109749	-0.0156824	-0.0171638	-0.175848	-0.0062997	-0.00997412	-0.233087	0.00239894	0.00160456	-0.288307	0.0157509	0.0121891	0.0934233	0.00038899	-0.0279115	0.0317953	0.00249152	-0.0298593	-0.0224815	0.00445943	-0.0194484	-0.0916296	0.00689722	-0.0186939	-0.14425	0.0118671	-0.0129273	-0.197361	0.0190008	-0.00496461	-0.240066	0.0242228	0.0130776	-0.2934
Pan_troglodytes	0.192237	-0.0344291	-0.00101375	0.140219	-0.0258629	-0.0156187	0.07084	-0.0241646	-0.0223194	0.0154469	-0.0223921	-0.0273265	-0.0527172	-0.0209602	-0.0238441	-0.107893	-0.0160171	-0.0190245	-0.173506	-0.00738116	-0.00902741	-0.232482	0.00395778	3.71035e-05	-0.289654	0.0150061	0.00993626	0.0908245	-0.00415691	-0.0237306	0.0346313	-0.000145289	-0.0259017	-0.0211405	0.00536585	-0.0177869	-0.0807553	0.00917838	-0.0146941	-0.137289	0.0113465	-0.0113421	-0.1945	0.0193492	-0.000995157	-0.245884	0.0260282	0.012504	-0.301496
Pan_troglodytes	0.195977	-0.0393647	-0.00149387	0.139328	-0.0261147	-0.0134474	0.080208	-0.0228156	-0.0215691	0.0157608	-0.0223904	-0.0261259	-0.0517244	-0.019548	-0.0233578	-0.105669	-0.0160072	-0.0150079	-0.169361	-0.00758689	-0.00548498	-0.236819	0.00542924	0.00246161	-0.294258	0.0176086	0.00754336	0.09256	-0.00102995	-0.0214659	0.0290888	0.00183362	-0.0314872	-0.0257305	0.00401439	-0.0226597	-0.0875474	0.00688339	-0.0187416	-0.136879	0.0115626	-0.0108242	-0.193905	0.0169889	-0.000965771	-0.242891	0.0252823	0.0128635	-0.301748
Pan_troglodytes	0.189432	-0.0501829	-0.00776965	0.141086	-0.0329294	-0.0179303	0.0782171	-0.0247487	-0.0229177	0.0114278	-0.024095	-0.0267795	-0.0516188	-0.0237694	-0.0218469	-0.113277	-0.021092	-0.0164565	-0.171854	-0.0112662	-0.00751714	-0.235734	0.00243047	0.00115707	-0.294129	0.0191433	0.00812268	0.0955176	-0.000514673	-0.0228163	0.0272537	-0.00200609	-0.0330256	-0.0230389	0.00224222	-0.0187771	-0.0871259	0.00290193	-0.0186279	-0.136987	0.00853592	-0.0104842	-0.194706	0.0175251	-0.0031158	-0.239825	0.0263522	0.010717	-0.298855
Pan_troglodytes	0.202314	-0.0456183	-0.00552256	0.13564	-0.0346057	-0.0208268	0.0705146	-0.0306567	-0.0297396	-0.000400851	-0.028764	-0.0331612	-0.0611012	-0.026666	-0.0295814	-0.116261	-0.0219382	-0.0218897	-0.173933	-0.0129219	-0.0112714	-0.233739	0.00232929	0.000393888	-0.289672	0.0213809	0.00912385	0.0876233	0.0026168	-0.0297895	0.0266839	0.00469358	-0.0280452	-0.035548	0.00928186	-0.0212007	-0.0942662	0.0112395	-0.0169029	-0.139121	0.0134719	-0.00949951	-0.19385	0.0209544	-0.00237338	-0.23403	0.028243	0.0144419	-0.292377
Pan_troglodytes	0.193821	-0.0460322	-0.000756593	0.146536	-0.0331142	-0.0148826	0.0799656	-0.0305189	-0.0225884	0.00586824	-0.0264863	-0.0306823	-0.0586424	-0.023088	-0.0250349	-0.117424	-0.0171292	-0.017453	-0.177054	-0.00855505	-0.00764759	-0.242876	0.00363736	-0.00127426	-0.300226	0.0161967	0.00596331	0.0834089	0.00476117	-0.0316286	0.0389318	0.004089	-0.0275011	-0.0239114	0.010311	-0.0200574	-0.0834004	0.0109316	-0.0164597	-0.132021	0.0143463	-0.00814402	-0.187687	0.0212104	-9.87774e-05	-0.239371	0.0259793	0.0115167	-0.298807
Pan_troglodytes	0.196524	-0.0359603	0.00380138	0.139779	-0.0258503	-0.0124785	0.0728016	-0.0248242	-0.0220412	0.00978599	-0.0254482	-0.0279065	-0.0494523	-0.0240915	-0.0247674	-0.110769	-0.0188776	-0.01635	-0.174636	-0.00819711	-0.00829086	-0.233188	0.00412721	0.00203595	-0.294763	0.0180328	0.0111279	0.112938	0.0057765	-0.0261858	0.0476631	0.00280747	-0.0282555	-0.0325853	0.00303772	-0.0238668	-0.0859416	0.00527298	-0.0190364	-0.147256	0.0104004	-0.0123012	-0.204363	0.0190776	-0.00436326	-0.235656	0.0258693	0.0118761	-0.290261
Pan_troglodytes	0.193374	-0.0415703	-2.77889e-05	0.136277	-0.0270916	-0.0138105	0.0792039	-0.0236034	-0.0214177	0.0177584	-0.022893	-0.0246351	-0.0495351	-0.0219351	-0.0229042	-0.109221	-0.0176924	-0.016401	-0.171336	-0.00914817	-0.00616835	-0.232559	0.00344919	-0.000226083	-0.295758	0.0177491	0.00790269	0.0910206	0.00126861	-0.0278633	0.0375964	0.00354686	-0.0247028	-0.027692	0.00727368	-0.0193009	-0.0832871	0.00668535	-0.0167402	-0.139336	0.00974285	-0.0102115	-0.197326	0.0172809	-0.00345185	-0.240773	0.0268364	0.0122449	-0.300441
Pan_troglodytes	0.204584	-0.0392921	-0.00184474	0.136481	-0.0274766	-0.017634	0.0649966	-0.0270147	-0.0278468	0.00718076	-0.0257579	-0.0294478	-0.0568276	-0.0230468	-0.0270673	-0.114576	-0.0176482	-0.0194514	-0.178269	-0.0075408	-0.00830662	-0.229067	0.00445964	0.00108673	-0.279956	0.0174322	0.0107886	0.0634448	-0.00539006	-0.0321297	0.00682133	0.00150805	-0.0302823	-0.0531906	0.00364815	-0.0238935	-0.100388	0.00553897	-0.0183435	-0.147571	0.0108898	-0.0110699	-0.196764	0.0176939	-0.00330047	-0.2259	0.0257514	0.0142448	-0.273867
Pan_troglodytes	0.208331	-0.0344498	0.00548596	0.148478	-0.0311899	-0.0212503	0.0869999	-0.0307229	-0.0367481	0.018775	-0.0271155	-0.0386444	-0.045543	-0.0229622	-0.0351817	-0.110136	-0.0177633	-0.0266029	-0.172753	-0.00972717	-0.014647	-0.236467	0.00433879	0.00168109	-0.295491	0.022428	0.0167753	0.0877384	-0.000433198	-0.0290943	0.0344596	-0.00139474	-0.0360227	-0.020475	0.0063787	-0.0248027	-0.0775468	0.00564774	-0.0205547	-0.134529	0.00590088	-0.0182613	-0.189118	0.0134872	-0.00515198	-0.240141	0.0271886	0.0144884	-0.292504
Pan_troglodytes	0.197416	-0.0203906	0.00378801	0.157824	-0.0270703	-0.0201619	0.0891055	-0.0272795	-0.0318717	0.0152021	-0.0262685	-0.0344836	-0.0468909	-0.0255988	-0.0289598	-0.106909	-0.0207305	-0.0197838	-0.165859	-0.0106846	-0.00829184	-0.231777	0.0063849	0.00429501	-0.293812	0.0233899	0.0141711	0.0901312	-0.00351825	-0.0271461	0.0323873	-0.00175444	-0.0343792	-0.0202419	0.000930532	-0.023178	-0.0784894	-0.00136338	-0.0181398	-0.128268	0.00164688	-0.0148535	-0.18846	0.0120445	-0.00409504	-0.242568	0.0291086	0.0120333	-0.297504
Gorilla_beringei	0.199258	-0.0456947	-0.00278198	0.12983	-0.0322971	-0.0197954	0.0657258	-0.0297582	-0.0350669	0.00164263	-0.0303557	-0.0329474	-0.0544039	-0.0306975	-0.0266757	-0.111092	-0.0264795	-0.0186022	-0.172031	-0.0131652	-0.00872805	-0.230071	0.0020219	0.00534094	-0.295859	0.0187337	0.0263131	0.0892898	0.0110448	-0.0331577	0.0300198	0.011429	-0.03103	-0.0288205	0.00766946	-0.0347206	-0.0842233	0.00723314	-0.03273	-0.137802	0.0119014	-0.0252994	-0.182721	0.0166828	-0.0158646	-0.224617	0.0259531	0.001758	-0.272972
Gorilla_beringei	0.192708	-0.0419447	-0.00336795	0.131761	-0.0291696	-0.0161197	0.0738694	-0.0285568	-0.0248907	0.00849282	-0.0273064	-0.0267241	-0.0507437	-0.0246809	-0.02229	-0.112359	-0.0180626	-0.0165323	-0.167261	-0.0103133	-0.00965274	-0.225291	-0.00371689	0.00620405	-0.298448	0.0115801	0.0204722	0.0873796	0.00847061	-0.0312461	0.027116	0.0125487	-0.0286449	-0.0304992	0.00831141	-0.0311805	-0.0803379	0.0115037	-0.0257138	-0.131661	0.0141106	-0.0214654	-0.183502	0.0192637	-0.0131231	-0.233675	0.0270531	0.00169466	-0.289674
Gorilla_beringei	0.188342	-0.0336469	-0.00691514	0.116504	-0.0258608	-0.0200368	0.0535496	-0.0261145	-0.0270917	0.00261556	-0.0254069	-0.0271219	-0.0630105	-0.0214765	-0.0220462	-0.120561	-0.0165718	-0.0150624	-0.17397	-0.00849194	-0.00830702	-0.234649	0.00155332	0.00479627	-0.285458	0.0139966	0.0123333	0.0809078	0.00733354	-0.0317931	0.0260904	0.00842665	-0.0278416	-0.0375368	0.00893696	-0.0265422	-0.0838982	0.0101337	-0.0224351	-0.134321	0.0136798	-0.0169875	-0.183362	0.0170074	-0.00969561	-0.235773	0.0242575	0.00346255	-0.285648
Gorilla_beringei	0.182624	-0.0383143	-0.00635033	0.117595	-0.0316627	-0.0195029	0.061714	-0.0296013	-0.0284901	-0.000110696	-0.0290832	-0.026846	-0.0597405	-0.0245631	-0.0235161	-0.117747	-0.0195914	-0.0147813	-0.17391	-0.0110302	-0.00597876	-0.231596	0.000470499	0.00426403	-0.289603	0.0124061	0.0163703	0.0829304	0.00989981	-0.0359747	0.0300645	0.00952076	-0.0325765	-0.0325252	0.00654775	-0.0353084	-0.081767	0.00955368	-0.0248352	-0.13294	0.0105081	-0.0195773	-0.181365	0.0147117	-0.0105956	-0.237662	0.0234556	0.00262915	-0.288845
Gorilla_gorilla	0.188252	-0.0449688	-0.00620909	0.128676	-0.0289	-0.0167501	0.0707074	-0.0232629	-0.0264741	0.00702954	-0.0225669	-0.0265674	-0.0549251	-0.0214204	-0.0215742	-0.112465	-0.017347	-0.0149112	-0.172417	-0.00980265	-0.00709172	-0.235265	0.000196423	0.00388642	-0.297731	0.0128382	0.0160843	0.0839395	0.00692429	-0.0301792	0.0288237	0.00816179	-0.0262424	-0.0297086	0.00694331	-0.0293948	-0.0790644	0.0100328	-0.0225635	-0.129499	0.0102623	-0.0173536	-0.185123	0.0156669	-0.00599433	-0.244534	0.02168	0.00374054	-0.296038
Gorilla_gorilla	0.197385	-0.0496008	-0.0128308	0.129212	-0.0351075	-0.018057	0.0705278	-0.0291176	-0.0287884	0.00530122	-0.0277071	-0.0286962	-0.0580716	-0.0258499	-0.0239687	-0.118243	-0.0210619	-0.0154571	-0.177009	-0.012449	-0.0084442	-0.2342	-0.00212142	0.00344155	-0.293785	0.0128641	0.0157704	0.0840884	0.00939625	-0.0312165	0.0293937	0.00681604	-0.0300364	-0.0293133	0.00682586	-0.0332137	-0.0812865	0.00947152	-0.0277055	-0.132304	0.0121353	-0.0235564	-0.186122	0.01695	-0.0134844	-0.237678	0.024886	0.00140317	-0.286859
Gorilla_gorilla	0.174342	-0.0324664	-0.00675775	0.117462	-0.0248888	-0.0173072	0.0709391	-0.0235458	-0.0268339	0.0138119	-0.0247255	-0.0260004	-0.0424732	-0.0227131	-0.0228291	-0.10099	-0.018927	-0.017367	-0.170771	-0.0107871	-0.00666396	-0.240219	0.00106181	0.00633131	-0.311444	0.0179185	0.0188817	0.0956583	0.00348819	-0.0291382	0.0301437	0.00946233	-0.0235838	-0.0199412	0.00639793	-0.0304645	-0.0739192	0.0085655	-0.026878	-0.126487	0.0122648	-0.0194288	-0.182684	0.0150558	-0.0106891	-0.24478	0.0242601	0.0025667	-0.307246
Gorilla_gorilla	0.193531	-0.0478352	-0.0108049	0.129339	-0.0310422	-0.0195625	0.0706374	-0.0268302	-0.0285535	0.00921634	-0.0272902	-0.0277497	-0.0520607	-0.0232891	-0.0241967	-0.111818	-0.0191538	-0.0160595	-0.172777	-0.0102401	-0.00969668	-0.235271	0.000759561	0.00290829	-0.298201	0.013078	0.0153627	0.0834704	0.00800283	-0.0293143	0.0289811	0.00938728	-0.0272131	-0.0264436	0.00571159	-0.0287033	-0.0783096	0.0104169	-0.0217839	-0.12955	0.0114602	-0.0181711	-0.186501	0.0161001	-0.0101177	-0.243098	0.0246835	0.00187234	-0.296256
Gorilla_gorilla	0.196102	-0.0407297	-0.00798697	0.125371	-0.0269629	-0.0170908	0.062932	-0.0268142	-0.0249074	0.00223572	-0.0264316	-0.0255623	-0.0584734	-0.0233809	-0.0195823	-0.117052	-0.0173623	-0.0131684	-0.17608	-0.0101812	-0.00585718	-0.23376	-0.00109066	0.00240927	-0.292438	0.0103097	0.012461	0.0806743	0.00960338	-0.0322096	0.0236543	0.0107184	-0.0285171	-0.0302388	0.00817244	-0.0302443	-0.0809876	0.0142278	-0.0234281	-0.131198	0.0156608	-0.0176807	-0.18158	0.0187027	-0.00925942	-0.236512	0.024217	0.000797352	-0.291636
Gorilla_gorilla	0.190291	-0.0445489	-0.00889912	0.127753	-0.026324	-0.0217068	0.0675694	-0.0239777	-0.0275234	0.00284741	-0.025337	-0.0265551	-0.0587279	-0.0241077	-0.0224751	-0.119908	-0.0205144	-0.0144099	-0.177748	-0.0115577	-0.00695771	-0.235038	-0.00114842	-0.000455901	-0.292902	0.00901651	0.00962002	0.0802636	0.0108447	-0.0271076	0.0261888	0.0113794	-0.0256672	-0.0319046	0.00728142	-0.0292681	-0.0830403	0.011077	-0.0229185	-0.133065	0.0140035	-0.0161766	-0.181138	0.0195231	-0.00811176	-0.236373	0.025584	0.000612658	-0.288254
Gorilla_gorilla	0.190079	-0.0405488	-0.00198987	0.123353	-0.0270296	-0.017334	0.0638349	-0.021157	-0.0269578	0.00717677	-0.0230254	-0.0219595	-0.0540664	-0.0216253	-0.0197455	-0.112933	-0.0169667	-0.0162555	-0.17217	-0.00914669	-0.0109921	-0.233019	-0.000390125	0.00194068	-0.294621	0.0126503	0.0122949	0.0918039	0.00664588	-0.0256541	0.0296048	0.00922312	-0.0238266	-0.0276641	0.00832909	-0.0266884	-0.0826489	0.0101984	-0.0234057	-0.133217	0.0110839	-0.0198692	-0.186652	0.0157606	-0.0117245	-0.242621	0.0231152	0.00123261	-0.295294
Gorilla_gorilla	0.187136	-0.0411477	-0.00844013	0.132627	-0.0267861	-0.0165916	0.06815	-0.0266887	-0.0267904	0.0111078	-0.02776	-0.0288299	-0.0519263	-0.026013	-0.0225646	-0.110588	-0.0203578	-0.0159196	-0.17255	-0.00932395	-0.00742473	-0.230802	0.0017864	0.00226346	-0.296017	0.0169199	0.0137517	0.0952648	0.00942139	-0.0313047	0.0332839	0.0078676	-0.0283181	-0.0336554	0.0068969	-0.0305291	-0.0794096	0.00777659	-0.0251586	-0.133712	0.0105015	-0.0206917	-0.175844	0.0152148	-0.0104617	-0.231601	0.0230301	0.00323594	-0.293695
Gorilla_gorilla	0.190371	-0.0446054	-0.0102959	0.131658	-0.0272631	-0.0191068	0.0709488	-0.0225729	-0.0259812	0.00927762	-0.0230174	-0.0236423	-0.05284	-0.0223226	-0.0180787	-0.114231	-0.0183241	-0.0117394	-0.17473	-0.010845	-0.00472828	-0.235367	0.000434233	0.00311242	-0.295597	0.0142712	0.00889185	0.0863178	0.0102375	-0.0323281	0.0316563	0.00888605	-0.0280523	-0.0255413	0.00807454	-0.0285903	-0.079192	0.00856715	-0.0212283	-0.132761	0.00985488	-0.0165043	-0.187742	0.0140267	-0.0091047	-0.243809	0.0213849	0.000243421	-0.29639
Gorilla_gorilla	0.193007	-0.0453729	-0.00854241	0.128305	-0.0254478	-0.0164968	0.0694354	-0.023395	-0.0260656	0.00638189	-0.0255797	-0.0260172	-0.0551586	-0.02572	-0.0203942	-0.114897	-0.0199292	-0.0138449	-0.173006	-0.0103804	-0.00527441	-0.23148	0.00239793	0.00392407	-0.294042	0.0143372	0.0150131	0.0805352	0.0106548	-0.02987	0.0252901	0.00780943	-0.0275581	-0.0317018	0.00473681	-0.0318441	-0.0789029	0.00778983	-0.0246209	-0.132232	0.0103994	-0.018952	-0.185148	0.0155275	-0.00903097	-0.24139	0.0232804	0.00219648	-0.293571
Gorilla_gorilla	0.187561	-0.0436707	-0.00938847	0.124066	-0.0238754	-0.0185888	0.066553	-0.021979	-0.0252052	0.00741181	-0.0235542	-0.0231383	-0.0533813	-0.0200782	-0.0211026	-0.114376	-0.0142345	-0.0174133	-0.172852	-0.00767048	-0.0101255	-0.235265	4.93953e-05	0.00048353	-0.2955	0.00970375	0.00951846	0.0843557	0.00487726	-0.027578	0.0276802	0.0117882	-0.0201087	-0.0274062	0.00953743	-0.0237258	-0.0794376	0.0112572	-0.0197042	-0.131908	0.013617	-0.0149977	-0.185527	0.0164616	-0.00949715	-0.242946	0.0223557	0.000898922	-0.296949
Gorilla_gorilla	0.187601	-0.0481045	-0.00946487	0.139396	-0.0308505	-0.0185673	0.0782013	-0.0241045	-0.0248111	0.0155907	-0.021882	-0.0244201	-0.0502497	-0.0201306	-0.0191206	-0.110468	-0.0164279	-0.0126387	-0.169028	-0.00876203	-0.0067594	-0.230766	3.21478e-05	0.00288867	-0.302669	0.0141356	0.0126768	0.0927867	0.0105608	-0.0298947	0.0386768	0.00916351	-0.0258352	-0.0252652	0.00931887	-0.0250094	-0.0829345	0.0113738	-0.0213946	-0.132913	0.0125948	-0.0178522	-0.182858	0.0166542	-0.00908482	-0.238996	0.0216774	0.000853297	-0.296486
Gorilla_gorilla	0.196816	-0.0486587	-0.0116444	0.135719	-0.0311109	-0.0188401	0.0697427	-0.0255199	-0.0302153	0.00564573	-0.0251889	-0.0310417	-0.0524131	-0.0245236	-0.0251938	-0.113761	-0.0190092	-0.0179221	-0.171142	-0.0104205	-0.00823361	-0.233085	0.00102244	0.00342369	-0.297206	0.0130576	0.0142314	0.0921968	0.00590615	-0.032482	0.0294646	0.00846224	-0.0281914	-0.0274804	0.00586296	-0.0316215	-0.0812728	0.00952167	-0.0260943	-0.131608	0.0120957	-0.0192291	-0.183752	0.0169538	-0.00932488	-0.2418	0.0250329	0.00484043	-0.295979
Pongo_pygmaeus	0.186536	-0.0232476	0.00128634	0.139437	-0.0177653	-0.0101953	0.078284	-0.0158097	-0.0188434	0.0148407	-0.0160491	-0.0210824	-0.0460986	-0.0138798	-0.0185958	-0.107387	-0.00913588	-0.0130437	-0.174398	-0.00318693	-0.00293379	-0.242646	0.00650288	0.00348704	-0.310712	0.015741	0.0113932	0.107759	0.00161828	-0.0211514	0.0444592	-0.00163703	-0.0239693	-0.0146853	0.00185494	-0.0225344	-0.0765858	0.00737943	-0.0131539	-0.134021	0.0123237	-0.00857832	-0.189158	0.0148264	-0.00242882	-0.248027	0.0198951	0.00350388	-0.306607
Pongo_pygmaeus	0.195227	-0.023151	0.000629832	0.143006	-0.0205493	-0.0134277	0.0802792	-0.0214758	-0.0203522	0.0182882	-0.0208791	-0.0257868	-0.0441508	-0.0198212	-0.0220838	-0.109433	-0.0143738	-0.0182398	-0.175953	-0.00633295	-0.0117891	-0.236361	0.0008909	-0.00314737	-0.297758	0.00841477	0.00850724	0.0975161	0.00552899	-0.0142816	0.0384437	0.0131151	-0.0132638	-0.017217	0.0099633	-0.00445569	-0.0751867	0.0111757	-0.00224709	-0.134951	0.0167293	-0.00231344	-0.189908	0.0205113	-0.00104787	-0.246078	0.0257502	0.00251242	-0.295431
Pongo_pygmaeus	0.186758	-0.0250469	0.00088743	0.135366	-0.0157944	-0.0092491	0.076474	-0.0155463	-0.0149965	0.0104629	-0.0140153	-0.0180068	-0.0552813	-0.0124767	-0.0147147	-0.117878	-0.00815217	-0.00931783	-0.179399	-0.00154498	-0.00366324	-0.240375	0.00615416	0.00113021	-0.306067	0.013513	0.00945916	0.0943656	7.69774e-05	-0.0232148	0.0408483	0.000111324	-0.021665	-0.0189978	0.0016256	-0.0188278	-0.0755337	0.00684404	-0.00901305	-0.131099	0.0110416	-0.0055395	-0.186822	0.0138827	-0.00297814	-0.240539	0.0186466	0.000533081	-0.299967
Pongo_pygmaeus	0.186505	-0.0174963	0.0012607	0.131909	-0.015588	-0.0103813	0.0724628	-0.0175799	-0.0156925	0.00933073	-0.0144761	-0.0195378	-0.050532	-0.0111445	-0.0172882	-0.107226	-0.00701565	-0.0132964	-0.176676	-0.0013556	-0.00643078	-0.242254	0.00627225	0.000605853	-0.320946	0.0148833	0.0128932	0.0909332	0.00265648	-0.0110865	0.0415312	0.00310366	-0.0131035	-0.0150046	0.00609531	-0.00759938	-0.0685044	0.00844721	-0.00714174	-0.126658	0.0120708	-0.0044192	-0.1839	0.0154825	-0.0015311	-0.246889	0.0190896	0.00395498	-0.31148
Pongo_pygmaeus	0.18827	-0.023696	0.00481767	0.135064	-0.0178298	-0.00904594	0.0726728	-0.0150121	-0.0205029	0.00772992	-0.0153489	-0.0237898	-0.0552829	-0.0163823	-0.0202549	-0.118139	-0.0129325	-0.0137647	-0.179975	-0.00532452	-0.00590451	-0.23861	0.00509509	0.00303247	-0.300338	0.0179019	0.0170469	0.0932364	0.00229603	-0.0219611	0.0389473	0.000442616	-0.0276259	-0.0183314	0.0037185	-0.0255627	-0.0750685	0.00693632	-0.0185317	-0.132688	0.00993866	-0.0113313	-0.186471	0.0132002	-0.00559424	-0.239213	0.0204876	0.00325806	-0.295288
Pongo_pygmaeus	0.192566	-0.0186126	0.00190474	0.136184	-0.015813	-0.00914823	0.073988	-0.0184154	-0.0187033	0.00975304	-0.0167037	-0.0211895	-0.0525579	-0.0140127	-0.0167823	-0.114937	-0.00992483	-0.0111979	-0.178653	-0.0037136	-0.00487599	-0.240726	0.00534968	0.00210705	-0.302214	0.0165532	0.00968359	0.0887273	-0.00198454	-0.0224247	0.0330371	-0.00102922	-0.0237434	-0.022383	0.00310747	-0.0191957	-0.0775382	0.0102482	-0.0110096	-0.132783	0.0116012	-0.00793437	-0.189025	0.0137646	-0.00402404	-0.2432	0.019393	0.00130926	-0.298411
Pongo_pygmaeus	0.18708	-0.0229831	0.000695471	0.138174	-0.0154254	-0.00943165	0.0743356	-0.0154272	-0.0138526	0.0103498	-0.0149946	-0.0198371	-0.05497	-0.0142364	-0.0183166	-0.115046	-0.0107265	-0.0135358	-0.178603	-0.004453	-0.00671995	-0.240302	0.00577684	0.00241838	-0.307589	0.0175798	0.0131898	0.0917587	-0.00150294	-0.0201144	0.0340626	-0.000588613	-0.0205733	-0.0224441	0.00218098	-0.0177888	-0.0776648	0.00773035	-0.0106618	-0.134978	0.0105033	-0.00705596	-0.188715	0.0133319	-0.0030486	-0.244119	0.0206146	0.00413852	-0.304328
Pongo_pygmaeus	0.199085	-0.0189754	-0.00207112	0.12982	-0.0164522	-0.00993713	0.0628167	-0.0177637	-0.0208919	-0.0056977	-0.0169213	-0.0220871	-0.0617748	-0.0170171	-0.0167814	-0.113899	-0.0132462	-0.0137955	-0.171258	-0.0074331	-0.00395548	-0.232142	0.0023622	0.00569334	-0.291988	0.0154842	0.0145416	0.0883387	-0.00382051	-0.0252806	0.0239622	-0.00124777	-0.0287019	-0.0290941	0.00102867	-0.0232089	-0.0791615	0.00611268	-0.014692	-0.137508	0.00896743	-0.01029	-0.1929	0.0137238	-0.00525138	-0.242743	0.0219093	0.00115829	-0.288341
Pongo_pygmaeus	0.189997	-0.0238598	0.00267048	0.138508	-0.0201038	-0.0110655	0.0741993	-0.0171019	-0.0213418	0.0100891	-0.0169752	-0.0236871	-0.053912	-0.016056	-0.0195427	-0.115795	-0.0110416	-0.0138271	-0.178378	-0.00382094	-0.00715077	-0.238222	0.00499668	0.00175662	-0.306215	0.0177169	0.0150288	0.0971762	-0.000176836	-0.0239652	0.0366266	0.00196561	-0.0266976	-0.0185538	0.00330177	-0.0255162	-0.0746339	0.00660041	-0.0159758	-0.133669	0.0107356	-0.00843444	-0.186847	0.0138061	-0.00571076	-0.2413	0.0205907	0.00106979	-0.298776
Pongo_pygmaeus	0.191636	-0.0189438	0.00844645	0.1365	-0.0157313	-0.0110677	0.0741308	-0.0151603	-0.0183093	0.012122	-0.0137945	-0.0194746	-0.0509533	-0.0110008	-0.0158143	-0.114365	-0.00583182	-0.0116009	-0.176606	0.000414271	-0.00583816	-0.23895	0.00601042	0.00338531	-0.301928	0.0101536	0.0111751	0.0995364	-0.00323276	-0.0172483	0.0425264	-0.00186279	-0.0186017	-0.0140123	-0.000675828	-0.0172745	-0.0710561	0.00322807	-0.0136227	-0.127316	0.00657284	-0.00894993	-0.184116	0.0112951	-0.00240611	-0.240416	0.0141931	0.0034689	-0.296804
Pongo_pygmaeus	0.193178	-0.0197405	0.00217568	0.138433	-0.020613	-0.0115769	0.0711679	-0.0194827	-0.0217473	0.00314747	-0.0177275	-0.0276826	-0.0602343	-0.0158562	-0.0237388	-0.121923	-0.011459	-0.015037	-0.181256	-0.00474453	-0.00590855	-0.236586	0.00428535	0.00296819	-0.290547	0.0151683	0.0160105	0.0912224	-0.000727829	-0.0231611	0.0338215	8.75358e-05	-0.0272414	-0.0250564	0.0044296	-0.0228524	-0.0824603	0.00852486	-0.0155732	-0.136255	0.0113281	-0.00941629	-0.188026	0.0142007	-0.00397905	-0.237741	0.0212498	0.00436772	-0.286867
Pongo_pygmaeus	0.191815	-0.0195171	0.000536624	0.13705	-0.0171244	-0.0105121	0.0744741	-0.0169719	-0.0194557	0.0103666	-0.0171583	-0.0229601	-0.051209	-0.0158781	-0.0186553	-0.119588	-0.0112655	-0.012021	-0.179061	-0.00405522	-0.00630074	-0.235618	0.00374511	0.000396772	-0.30061	0.0128325	0.00996254	0.0903784	0.00415267	-0.0103017	0.042733	0.00930178	-0.0120918	-0.010452	0.00699045	-0.0072827	-0.0705529	0.00711501	-0.00489935	-0.134454	0.0130064	-0.00382803	-0.184806	0.0161531	-0.00105671	-0.243645	0.0200406	0.00256786	-0.300846
Hoolock	0.185184	-0.0138893	0.0054541	0.128473	-0.0137752	-0.00911812	0.0708365	-0.0115172	-0.013081	-0.00417287	-0.00839258	-0.0114665	-0.0644466	-0.00580181	-0.00820965	-0.11815	-0.00289859	-0.00542015	-0.177262	0.000702636	-0.00126296	-0.236978	0.00551535	0.00408616	-0.295065	0.0112149	0.00966565	0.101625	-0.00500705	-0.0122367	0.0402851	-0.00369815	-0.0156561	-0.0213095	-0.00249701	-0.0144882	-0.0746201	-0.000908304	-0.0116479	-0.124805	0.00428055	-0.00879004	-0.180946	0.00721193	-0.00469619	-0.239093	0.00950384	0.000667647	-0.296958
Hoolock	0.188354	-0.0111979	0.00457715	0.130162	-0.0133943	-0.0110332	0.0694402	-0.0130187	-0.0127519	0.00800406	-0.0117592	-0.0103437	-0.0535593	-0.00793829	-0.00840646	-0.114016	-0.00419218	-0.00577832	-0.17516	-0.000244291	-0.00383552	-0.236302	0.00465665	0.000155328	-0.296915	0.00917852	0.00386578	0.0949388	-0.00381628	-0.0114078	0.0395815	-0.00189535	-0.0116403	-0.0167422	0.000501314	-0.0100591	-0.0722992	0.00366665	-0.00820693	-0.127889	0.00742821	-0.0049389	-0.183793	0.0105027	-0.00232538	-0.239845	0.0137496	0.000846309	-0.295724
Hoolock	0.18754	-0.00843633	-0.00356117	0.123803	-0.0172865	-0.0100598	0.061919	-0.0193262	-0.0151538	-0.0100228	-0.0176757	-0.0164447	-0.0726491	-0.0130773	-0.0142941	-0.128959	-0.00585757	-0.0101958	-0.198132	0.00194414	-0.00227314	-0.246588	0.00991522	0.0022756	-0.301797	0.0145871	0.00927462	0.103641	-0.00209094	-0.00756529	0.0448298	-0.00443199	-0.0117974	-0.0212523	-0.00375786	-0.0134001	-0.0692439	-0.000610188	-0.0109707	-0.129729	0.00612922	-0.00754951	-0.189654	0.0107483	-0.00377772	-0.23102	0.0167036	0.00233686	-0.280053
Hoolock	0.181524	-0.0141777	0.00210779	0.126519	-0.0124329	-0.0104325	0.0677742	-0.0115776	-0.0141657	0.00776364	-0.0098272	-0.0117617	-0.0564727	-0.00599632	-0.00807745	-0.120133	-0.00219285	-0.00283848	-0.180235	0.00231083	0.00146257	-0.242524	0.00480358	0.00364994	-0.30253	0.0101811	0.00694169	0.0996995	-0.00408531	-0.0128477	0.0449912	-0.00433782	-0.0166318	-0.0106309	-0.00272785	-0.015433	-0.0713942	0.000352073	-0.0112424	-0.128827	0.00377056	-0.00656757	-0.187452	0.00826742	-0.00218441	-0.244525	0.0100496	-0.000256439	-0.300302
Hoolock	0.186351	-0.0136703	-0.00242598	0.127379	-0.0183603	-0.0095119	0.0636895	-0.0180439	-0.0152543	-0.00384072	-0.0145576	-0.0157648	-0.0650576	-0.0100332	-0.0138079	-0.126901	-0.0061945	-0.00850465	-0.18941	0.00110732	-0.00380411	-0.250438	0.00866203	0.00223969	-0.306686	0.0141216	0.00911832	0.101532	-0.000594519	-0.0074344	0.0425099	-0.00258101	-0.0117668	-0.01084	-0.00195824	-0.0108781	-0.066711	0.000824044	-0.00890267	-0.117685	0.00455475	-0.00691063	-0.174636	0.00918398	-0.00402065	-0.235513	0.014921	0.0023877	-0.286798
Hoolock	0.186689	-0.0122584	0.00298344	0.13045	-0.0145812	-0.0108771	0.0736032	-0.0136172	-0.0147675	0.00728193	-0.0117843	-0.0148373	-0.0559564	-0.0096839	-0.010196	-0.114417	-0.00616647	-0.00547135	-0.175698	-0.000442317	0.000587412	-0.242504	0.00621468	0.00566934	-0.30694	0.0132966	0.0104422	0.101461	-0.00420218	-0.015009	0.04678	-0.00536867	-0.0182737	-0.0124839	-0.00400668	-0.0168819	-0.0703669	-0.00270234	-0.0134235	-0.125622	0.00153653	-0.00830215	-0.185077	0.00616272	-0.00333797	-0.244624	0.0115846	0.00150584	-0.30357
Hoolock	0.184702	-0.0136368	-0.00119207	0.12283	-0.0136211	-0.00983465	0.0632599	-0.0121145	-0.0128397	0.00519837	-0.0105233	-0.0114093	-0.0559152	-0.00752562	-0.00803175	-0.116913	-0.00428655	-0.0042659	-0.176846	0.000642316	-3.67548e-05	-0.239676	0.00533183	0.00250089	-0.303837	0.0101531	0.0075401	0.0978801	-0.00422043	-0.0131868	0.0414549	-0.00383008	-0.0152741	-0.0124435	-0.00258885	-0.0141163	-0.0695239	-0.000158783	-0.0110796	-0.12671	0.003189	-0.00773191	-0.186095	0.0070671	-0.00359093	-0.242312	0.0111129	2.06753e-05	-0.301465
Hylobates	0.187848	-0.014031	0.00365423	0.128664	-0.013158	-0.00794017	0.0675933	-0.0105719	-0.0116192	0.00487638	-0.00723784	-0.0116447	-0.0573794	-0.00340968	-0.00907142	-0.118992	-0.00137304	-0.00614826	-0.178486	0.00115758	-0.00194193	-0.241685	0.00478504	0.00326576	-0.302855	0.00854122	0.00819787	0.101878	-0.00382704	-0.0108197	0.0441851	-0.0023706	-0.0144437	-0.0132261	0.000436435	-0.0143491	-0.07124	0.00331892	-0.0119415	-0.128258	0.00581172	-0.00785192	-0.185757	0.00788616	-0.00416131	-0.243448	0.0106521	0.000524209	-0.30027
Hylobates	0.187016	-0.0122062	0.00356338	0.124111	-0.0125821	-0.0127584	0.0610366	-0.0125413	-0.0152223	0.00359991	-0.0112815	-0.011886	-0.061567	-0.00836337	-0.00395563	-0.117523	-0.00389856	-0.00437851	-0.177766	0.000121463	-0.000893015	-0.240921	0.00473513	0.00320642	-0.306836	0.0105728	0.00701347	0.0986507	-0.00509611	-0.015512	0.0449497	-0.0040409	-0.0167047	-0.0116124	-0.00266518	-0.0147463	-0.0665706	-0.000333999	-0.0109481	-0.129459	0.00357552	-0.00699422	-0.185232	0.00665689	-0.00384464	-0.240193	0.0103781	-0.000512161	-0.304544
Hylobates	0.1839	-0.0119135	0.00433273	0.125732	-0.0145598	-0.00919676	0.073706	-0.0122416	-0.0134814	0.00831204	-0.00909256	-0.0131123	-0.0572797	-0.00146265	-0.000715313	-0.115214	-0.00430908	-0.00320182	-0.167655	-0.000786361	-0.000296927	-0.241978	0.00374587	0.00340806	-0.300618	0.00915233	0.00708359	0.0897194	-0.00152415	-0.010995	0.0408382	-0.000198113	-0.0129219	-0.00786385	-0.00033908	-0.0143956	-0.0713482	0.00126602	-0.0113198	-0.12566	0.0045529	-0.00805575	-0.188545	0.00785114	-0.00444147	-0.244302	0.0106689	-0.000689404	-0.30288
Hylobates	0.185308	-0.0109661	0.00467914	0.122628	-0.0144699	-0.0095412	0.0637556	-0.0124843	-0.0143423	0.00225256	-0.0111012	-0.0133096	-0.0607628	-0.00676736	-0.0109955	-0.118416	-0.00231236	-0.00706972	-0.177401	0.00124602	-0.000488529	-0.237641	0.00576847	0.00428863	-0.301917	0.0104476	0.00990247	0.0937812	-0.00455842	-0.0113938	0.0432503	-0.00590684	-0.0166893	-0.0144397	-0.00306996	-0.0169783	-0.0729265	0.000580579	-0.0139049	-0.129837	0.00472086	-0.00864509	-0.188702	0.00682886	-0.00323112	-0.241981	0.00979895	0.0019733	-0.300637
Hylobates	0.181105	-0.0127284	0.00281876	0.122968	-0.0128052	-0.00825906	0.0630189	-0.0106619	-0.0116975	0.00147174	-0.00753752	-0.0116024	-0.0596101	-0.00374876	-0.00900042	-0.120055	-0.0016879	-0.00593574	-0.178414	0.000949843	-0.00166113	-0.240406	0.0047223	0.00353845	-0.30041	0.00860613	0.00844805	0.0966464	-0.00392991	-0.011573	0.0400141	-0.00288116	-0.0148983	-0.016325	-0.000252685	-0.0146788	-0.0732432	0.00260828	-0.0121974	-0.129174	0.00520635	-0.00804825	-0.185578	0.00736628	-0.00425801	-0.242166	0.0102715	0.00045926	-0.297903
Hylobates	0.188264	-0.0138002	-0.0026653	0.128261	-0.0191788	-0.0113133	0.0627914	-0.0182233	-0.0142329	-0.00168236	-0.0141965	-0.0128315	-0.0643291	-0.00841357	-0.0111055	-0.126683	-0.00385493	-0.0080942	-0.186258	0.000517456	-0.00437843	-0.241551	0.00397862	-0.0010487	-0.300786	0.00678006	0.00318685	0.100733	-0.00347982	-0.00724075	0.0397034	-0.00250655	-0.00933183	-0.0198251	0.000271355	-0.0089188	-0.0708484	0.00390683	-0.00718735	-0.126808	0.00752837	-0.00344992	-0.180296	0.0108439	-0.0014891	-0.228991	0.0135921	-4.41658e-05	-0.278875
Hylobates	0.187474	-0.0120428	-0.000501205	0.130519	-0.0134413	-0.0106497	0.0730003	-0.0131547	-0.0119488	0.0100417	-0.00954525	-0.00937386	-0.0600512	-0.00632201	-0.00469049	-0.118181	-0.00172698	-0.00301602	-0.177378	0.00239912	2.57055e-05	-0.241149	0.00511757	0.00144953	-0.303214	0.0063469	0.00544068	0.0981975	-0.00372428	-0.0116727	0.0506519	-0.00626504	-0.0140315	-0.00963561	-0.00224371	-0.012277	-0.0763271	0.00154771	-0.00933862	-0.130467	0.00600321	-0.00619775	-0.185247	0.00940486	-0.0036125	-0.242327	0.0116062	-0.00149649	-0.302308
Hylobates	0.191543	-0.00891536	-0.000932124	0.125756	-0.0193795	-0.00995293	0.0642044	-0.0174671	-0.0151956	-0.00300809	-0.0141067	-0.0146061	-0.0658079	-0.00961554	-0.0119926	-0.125899	-0.00364978	-0.00806286	-0.185657	-0.000309725	-0.00353736	-0.243952	0.00641716	0.000323431	-0.301597	0.00966296	0.00784192	0.102649	-0.0042834	-0.00967489	0.0385883	-0.0044166	-0.0106692	-0.0182165	-0.00122884	-0.0103864	-0.0703146	0.00341282	-0.0093728	-0.126703	0.00783688	-0.00486604	-0.179683	0.0106056	-0.00362864	-0.231061	0.0143864	0.00113624	-0.278014
Hylobates	0.184442	-0.0122434	0.00268028	0.129991	-0.015284	-0.00967849	0.0583663	-0.0158197	-0.0167043	-0.000896047	-0.0141715	-0.0168479	-0.0627903	-0.0106092	-0.0130912	-0.12044	-0.00556224	-0.00771728	-0.179047	0.000684163	-0.00264976	-0.242503	0.00583865	0.00661519	-0.30121	0.0121575	0.0148168	0.0967302	-0.00576458	-0.0158201	0.0373626	-0.00699072	-0.0201299	-0.0156791	-0.00437152	-0.0193275	-0.0748791	-0.00139013	-0.0159313	-0.130834	0.0028664	-0.0107239	-0.184291	0.00827408	-0.00480279	-0.24195	0.011127	0.00227038	-0.296684
Hylobates	0.189737	-0.0125185	0.00175352	0.118639	-0.0164677	-0.00973974	0.0600045	-0.0145356	-0.0132632	-0.00100431	-0.012419	-0.0127281	-0.0633134	-0.00967261	-0.00975533	-0.123477	-0.00547699	-0.00737282	-0.188131	0.000355211	-0.00262925	-0.247873	0.00594788	0.00129837	-0.303388	0.0106439	0.00426089	0.0972441	-0.000258114	-0.00868511	0.0385127	-0.000346285	-0.010288	-0.015928	-0.000311247	-0.00962516	-0.0682297	0.000177551	-0.00831041	-0.120995	0.00430229	-0.00384492	-0.178782	0.00866621	-0.0017229	-0.231227	0.0125272	0.00111847	-0.282313
Hylobates	0.184728	-0.0108595	-0.00332756	0.127804	-0.0154747	-0.00909388	0.0691404	-0.0138898	-0.0123847	0.0086273	-0.0119531	-0.00993296	-0.0547535	-0.00815032	-0.0064736	-0.120354	-0.00193455	-0.00388881	-0.186215	0.00284104	-0.000884603	-0.254342	0.00821434	-0.00225614	-0.313088	0.00903989	0.000216015	0.104479	-0.00391241	-0.0077966	0.0495943	-0.00319661	-0.00972562	-0.00899843	-0.0015955	-0.00890377	-0.0627697	0.00131182	-0.00601557	-0.118656	0.00605697	-0.00159803	-0.177909	0.0093304	0.000345397	-0.238761	0.0135337	0.0014698	-0.286635
Hylobates	0.18741	-0.00985492	-0.00120173	0.126118	-0.0135277	-0.00941636	0.0642824	-0.0153753	-0.0133756	0.000918782	-0.014339	-0.0144134	-0.0601327	-0.0103483	-0.0122831	-0.122711	-0.00529119	-0.00835789	-0.185213	-3.67845e-06	-0.00247012	-0.247253	0.0085851	0.00243103	-0.309976	0.0151492	0.00779716	0.10318	-0.00206709	-0.00637018	0.0426093	-0.0048689	-0.0105257	-0.0142955	-0.0035638	-0.0106696	-0.065366	-0.000963301	-0.00966402	-0.121074	0.00250676	-0.00595794	-0.176741	0.00748302	-0.00257444	-0.232002	0.013653	0.00263314	-0.286948
Hylobates	0.185631	-0.0111046	0.00943329	0.131256	-0.0153519	-0.00631065	0.0703026	-0.0144133	-0.0142581	0.00872565	-0.0114329	-0.0175959	-0.051481	-0.00868382	-0.0159869	-0.112003	-0.00518903	-0.0108095	-0.172439	0.000768187	-0.00300337	-0.23238	0.00801181	0.00716485	-0.293034	0.0143115	0.0148267	0.100919	-0.00605034	-0.0138458	0.043359	-0.00420791	-0.0197309	-0.0143116	-0.000697276	-0.0205269	-0.0724026	0.00126039	-0.0182025	-0.130099	0.00450632	-0.012614	-0.187483	0.0102668	-0.00456963	-0.24434	0.0157022	0.00452409	-0.301726
Hylobates	0.183807	-0.0116673	0.00261082	0.126721	-0.0157445	-0.00996395	0.0673478	-0.0140107	-0.0149191	0.00797459	-0.0114432	-0.0152569	-0.05727	-0.00750114	-0.0123098	-0.117698	-0.00358145	-0.006707	-0.177649	0.00142684	0.000458141	-0.242242	0.00719799	0.00579553	-0.305696	0.00915586	0.0100553	0.100296	-0.00600197	-0.0144724	0.0436132	-0.00430945	-0.0177523	-0.0110828	-0.00284464	-0.0176611	-0.0708884	0.0006991	-0.0135607	-0.127461	0.00468632	-0.00865809	-0.185007	0.00843415	-0.00338743	-0.244332	0.0127511	0.00227525	-0.302947
Hylobates	0.186869	-0.0114491	0.0031549	0.127698	-0.0162585	-0.00817215	0.0664678	-0.0152146	-0.0162449	-0.00161681	-0.0127893	-0.018996	-0.0646272	-0.0097241	-0.0172189	-0.126091	-0.00465215	-0.0115175	-0.188166	0.00169707	-0.00315666	-0.245798	0.010518	0.00368372	-0.30389	0.0154572	0.0155024	0.102779	-0.00258738	-0.00889724	0.0425956	-0.00464903	-0.0140901	-0.0173804	-0.00512741	-0.015087	-0.0698714	-0.00253211	-0.0153379	-0.125914	0.00193805	-0.010364	-0.180534	0.00847873	-0.00446251	-0.230688	0.0149303	0.00384872	-0.280029
Nomascus	0.185658	-0.0115821	0.00171412	0.130084	-0.0125604	-0.0152245	0.0685039	-0.0127528	-0.0156782	0.00555097	-0.0115561	-0.0123381	-0.0590649	-0.00745702	-0.00880397	-0.12085	-0.00427541	-0.00528774	-0.179018	0.000358449	-0.00328011	-0.242774	0.0075436	-0.0010754	-0.306533	0.0170964	0.00296677	0.104216	-0.00144113	-0.00807715	0.0496559	-0.00289668	-0.00986498	-0.00497334	-0.00302931	-0.00895914	-0.0691952	0.000429612	-0.00412828	-0.124683	0.00373278	-0.00293126	-0.181109	0.00832181	-0.00216073	-0.234089	0.0141925	0.000433857	-0.300277
Nomascus	0.185042	-0.0111398	0.00109876	0.125986	-0.0109785	-0.00925709	0.06512	-0.0104744	-0.0123018	0.00371567	-0.00994142	-0.0134898	-0.0570038	-0.00800159	-0.0118874	-0.117128	-0.0046187	-0.00727726	-0.177198	0.000948157	-0.0027221	-0.234624	0.00813266	0.00132021	-0.301756	0.016884	0.00474456	0.099617	-0.000145251	-0.00432252	0.047577	-0.00104285	-0.00772998	-0.0146422	-0.00135482	-0.0105262	-0.0706273	0.0010064	-0.0100874	-0.130353	0.00401175	-0.00672149	-0.177573	0.00921116	-0.00162527	-0.242678	0.016669	0.00238549	-0.299602
Nomascus	0.180555	-0.01234	0.00334505	0.122904	-0.0138949	-0.00944936	0.0618872	-0.0144723	-0.0153458	0.000750614	-0.0123791	-0.0163943	-0.0596588	-0.00910522	-0.0140624	-0.119928	-0.00416949	-0.00955394	-0.181311	0.0016992	-0.0027527	-0.241527	0.00791788	0.00333094	-0.301523	0.0132921	0.00853097	0.0989675	-0.00449226	-0.010595	0.041117	-0.00356451	-0.015638	-0.0134252	-0.00111523	-0.0162844	-0.0700967	0.00150075	-0.013195	-0.125752	0.00440379	-0.00788522	-0.181403	0.00847619	-0.00233913	-0.236991	0.0140506	0.00341869	-0.293248
Nomascus	0.184292	-0.00858531	9.20449e-06	0.1254	-0.0126844	-0.0109593	0.0643474	-0.0138943	-0.0128978	0.00350477	-0.0127146	-0.0120839	-0.0577989	-0.0101423	-0.00995884	-0.119209	-0.00554196	-0.00706852	-0.179659	0.00124247	-0.00380614	-0.241171	0.00892605	0.000409713	-0.301865	0.0176356	0.00455413	0.102566	-0.000462928	-0.00528282	0.0459085	-0.00140441	-0.00886695	-0.0107095	-0.00147223	-0.00950471	-0.0687438	0.000927929	-0.00841357	-0.125728	0.00449101	-0.00572864	-0.182365	0.00979867	-0.00379779	-0.238921	0.0165371	0.00108799	-0.296755
Nomascus	0.187074	-0.00863527	0.00139386	0.125707	-0.0134243	-0.0115331	0.0614134	-0.0158013	-0.0129175	0.00847725	-0.0141444	-0.0128999	-0.0696283	-0.00979413	-0.00966011	-0.121012	-0.00528789	-0.00685804	-0.172927	0.000368045	-0.00438012	-0.251498	0.00926621	0.00027317	-0.304535	0.0167532	0.00321296	0.0867677	-0.00107188	-0.00576979	0.0438169	-0.00324236	-0.0078533	-0.019778	-0.00133506	-0.00840984	-0.0732448	0.00146758	-0.00803997	-0.119067	0.00502333	-0.0056781	-0.178804	0.00937346	-0.00401339	-0.24614	0.0173087	0.000803224	-0.297799
Nomascus	0.180192	-0.00838348	0.00165313	0.126523	-0.0124014	-0.00982919	0.0748422	-0.0135628	-0.0122834	0.0151058	-0.011736	-0.011342	-0.0501486	-0.0092775	-0.00770766	-0.11036	-0.00489209	-0.00511746	-0.178311	0.00170769	-0.00224038	-0.237943	0.00797697	0.000744543	-0.305638	0.0160495	0.00349162	0.101743	0.000109217	-0.00558484	0.046037	-0.00270812	-0.00686645	-0.0160294	-0.0015764	-0.00824973	-0.0627718	-0.000128383	-0.00788992	-0.127171	0.00487493	-0.00510891	-0.181725	0.00847778	-0.00357329	-0.241136	0.0157001	0.00159656	-0.302163
Symphalangus	0.18174	-0.0153309	0.000849769	0.123012	-0.0127147	-0.00973548	0.0627753	-0.0101204	-0.0105507	0.00574727	-0.0074456	-0.00933701	-0.0554169	-0.00439802	-0.00607105	-0.118499	-0.000747618	-0.00499512	-0.180515	0.00123533	-0.00263071	-0.242316	0.00383868	0.00139572	-0.305838	0.00876048	0.00518917	0.0975297	-0.00458731	-0.0109243	0.0453737	-0.00235721	-0.0116904	-0.00861081	-0.000387375	-0.0104583	-0.0690871	0.00212163	-0.00844502	-0.125601	0.00542195	-0.00609149	-0.1862	0.00706534	-0.00487661	-0.244328	0.00826715	-0.00187715	-0.302792
Symphalangus	0.189233	-0.0112903	-0.00395578	0.12146	-0.0168154	-0.0124757	0.0579535	-0.0191233	-0.0161895	-0.00281549	-0.0178126	-0.0164864	-0.0675838	-0.0126037	-0.0143636	-0.127893	-0.00848577	-0.0118527	-0.190334	-0.00156133	-0.00528414	-0.249835	0.00723701	0.00151385	-0.303946	0.0130601	0.0107381	0.100372	0.000316311	-0.00926543	0.0407663	-0.00193769	-0.0124723	-0.0154699	-0.00167813	-0.012114	-0.0692183	0.000286107	-0.011373	-0.123431	0.00405905	-0.00777131	-0.178032	0.00951042	-0.00462541	-0.231053	0.0154931	0.00153343	-0.282366
Symphalangus	0.183502	-0.0149304	-0.000455514	0.122243	-0.0169382	-0.0108874	0.0632314	-0.0161853	-0.0153846	-0.00255859	-0.0153151	-0.0128917	-0.0646222	-0.0112406	-0.0107851	-0.124878	-0.00660723	-0.00709487	-0.18789	-0.00220278	-0.00304742	-0.243866	0.00371394	-0.000629763	-0.302622	0.0108235	0.00501107	0.0989347	-0.00123602	-0.0103009	0.0398652	8.369e-05	-0.0109671	-0.0172092	0.000702037	-0.00963841	-0.0698001	0.00185264	-0.00788901	-0.122855	0.00474804	-0.00362566	-0.180831	0.00735865	-0.0030715	-0.22941	0.0121362	0.00010666	-0.279406
Symphalangus	0.18071	-0.0170748	-0.0017344	0.120028	-0.014182	-0.00840148	0.0630459	-0.0108518	-0.0104561	0.00328646	-0.00820522	-0.00958903	-0.0595898	-0.00227686	-0.00967138	-0.115648	-0.000531924	-0.00689028	-0.177469	0.000956939	-0.00218856	-0.239734	0.00229963	0.00137084	-0.302032	0.00576826	0.00483209	0.0940722	-0.00137847	-0.00754145	0.0403597	-0.00170933	-0.0112128	-0.0136317	0.000723205	-0.0116215	-0.0710374	0.0055199	-0.00866075	-0.125862	0.0071409	-0.00582087	-0.184255	0.00840245	-0.00263532	-0.242369	0.00949543	0.00077699	-0.300772
Symphalangus	0.1867	-0.0126105	0.00463004	0.132032	-0.0150863	-0.0110551	0.0574923	-0.0162339	-0.0138508	-0.0075111	-0.0134647	-0.0148249	-0.0598878	-0.0104596	-0.0125808	-0.118581	-0.00645217	-0.00692595	-0.175928	-0.00116005	-0.00225434	-0.239786	0.00578384	0.00348664	-0.310618	0.0141508	0.015327	0.0818451	-0.00430568	-0.0178049	0.0346904	-0.00303406	-0.0190377	-0.0080172	-0.00249328	-0.0178599	-0.0740101	-0.00127922	-0.0146294	-0.13299	0.00162737	-0.0100701	-0.185984	0.00485579	-0.00628491	-0.242858	0.0105983	3.53625e-05	-0.299367
Symphalangus	0.186692	-0.0136024	0.0044533	0.140612	-0.0147693	-0.0102051	0.0717492	-0.0125982	-0.0125799	0.0127449	-0.00796555	-0.0136545	-0.0547277	-0.00448164	-0.0112646	-0.111065	-0.00175429	-0.00832595	-0.174588	3.0901e-05	-0.00337669	-0.241177	0.00481369	0.00249643	-0.30349	0.00658835	0.00908001	0.102236	-0.00395339	-0.0100261	0.0462309	-0.00265907	-0.01446	-0.00557411	-0.000643517	-0.0146883	-0.0669222	0.00270058	-0.0120002	-0.127051	0.006169	-0.0084291	-0.189082	0.00796868	-0.00473067	-0.24474	0.0103704	0.000510998	-0.3122
Symphalangus	0.190542	-0.0127246	0.00105197	0.126121	-0.015177	-0.0135063	0.0627172	-0.0143729	-0.0185952	-0.00282166	-0.0151938	-0.0184694	-0.0667308	-0.011395	-0.013186	-0.125661	-0.00847549	-0.0112769	-0.182609	-0.00365565	-0.00643145	-0.233725	0.00169483	-0.00180504	-0.286289	0.00978118	0.00274569	0.0988147	-0.000608699	-0.00961622	0.0354519	-0.00301557	-0.0110662	-0.0197549	-0.00271694	-0.0110264	-0.0729437	-0.00115186	-0.00934649	-0.129083	0.00214064	-0.00542728	-0.181472	0.00892957	-0.00207313	-0.227769	0.0142386	0.000604233	-0.273569
[truncated: 65 more columns]
