# Supplementary material for: Earliest evidence of hominin bipedalism in Sahelanthropus tchadensis
Source: Sci Adv. 2026 Jan 2;12(1):eadv0130. doi: 10.1126/sciadv.adv0130 (PMC12758524; doi:10.1126/sciadv.adv0130)
Supplement: Supplementary file 2 — Datasets S1 and S2 [file sciadv.adv0130_datasets_s1_and_s2.zip › adv0130_dataset_s2.xlsx]

## Sheet: Williams_Extended Data_Femur
taxon	X_LM0	Y_LM0	Z_LM0	X_LM1	Y_LM1	Z_LM1	X_LM2	Y_LM2	Z_LM2	X_LM3	Y_LM3	Z_LM3	X_LM4	Y_LM4	Z_LM4	X_LM5	Y_LM5	Z_LM5	X_LM6	Y_LM6	Z_LM6	X_LM7	Y_LM7	Z_LM7	X_LM8	Y_LM8	Z_LM8	X_LM9	Y_LM9	Z_LM9	X_LM10	Y_LM10	Z_LM10	X_LM11	Y_LM11	Z_LM11	X_LM12	Y_LM12	Z_LM12	X_LM13	Y_LM13	Z_LM13	X_LM14	Y_LM14	Z_LM14	X_LM15	Y_LM15	Z_LM15	X_LM16
TM_266-01-063	0.176188	-0.000267936	0.0669636	0.23062	0.0443239	0.0633539	0.179298	0.0309931	0.0438414	0.123815	0.0281444	0.0297112	0.0681194	0.0288465	0.0197636	0.0107695	0.0303834	0.00994655	-0.0464987	0.0304694	0.00525752	-0.103174	0.029778	0.000228039	-0.161224	0.0282861	-0.0022448	-0.217797	0.0263413	-0.000330395	-0.271435	0.0127723	0.0105067	0.211395	-0.0259099	0.0598949	0.163152	-0.019707	0.0472603	0.115043	-0.0151982	0.0367388	0.0658035	-0.0134592	0.0275085	0.016843	-0.0112028	0.0186634	-0.0334987
BAR_1002'00	0.162554	-0.00265011	0.0646963	0.220561	0.0353211	0.061777	0.169235	0.0268075	0.036912	0.114326	0.0276825	0.0269539	0.0600202	0.0293722	0.0181564	0.00168426	0.0307846	0.0125148	-0.0551858	0.0320524	0.000280717	-0.111275	0.0334977	-0.00446214	-0.165376	0.0330215	-0.0100704	-0.206595	0.0330358	-0.0101171	-0.263313	-0.0123715	-0.015378	0.235698	-0.0275739	0.0594435	0.183635	-0.0253194	0.0525569	0.1336	-0.0176677	0.0408684	0.0834433	-0.0162728	0.031154	0.0324556	-0.0156938	0.0230633	-0.0196305
A.L._288-1	0.189618	-0.0100301	0.056885	0.228572	0.0401475	0.0651603	0.178457	0.0246753	0.0437985	0.123934	0.0225744	0.0272157	0.0683266	0.0245598	0.0180141	0.0110454	0.0240492	0.0120968	-0.0509392	0.0196475	0.00525356	-0.103938	0.0226632	-0.00231634	-0.161386	0.0213912	-0.0112824	-0.217273	0.0242394	-0.010484	-0.274182	0.0202022	-0.00105477	0.203611	-0.0218851	0.0483166	0.15513	-0.0149785	0.0394323	0.10678	-0.0135518	0.0320684	0.0590257	-0.01265	0.025451	0.0102317	-0.0129898	0.0192865	-0.0394236
IPS18800_28	0.175249	0.0111015	0.0678033	0.246264	0.0342383	0.0611237	0.179507	0.021933	0.0388934	0.123887	0.0206383	0.0306559	0.0693246	0.0196073	0.025083	0.0197054	0.0204886	0.0187423	-0.0350399	0.0211092	0.0126877	-0.0964407	0.0202041	0.00566669	-0.154945	0.0176499	-0.00199073	-0.212691	0.0191778	-0.00954136	-0.27277	0.0249861	-0.00973031	0.215592	-0.0214707	0.0532627	0.16411	-0.0178081	0.0464171	0.114497	-0.0167268	0.0359329	0.064305	-0.0134554	0.0259716	0.0154489	-0.0113435	0.0181078	-0.0362847
KNM-MW_13142	0.19308	0.0343067	0.0223922	0.213207	0.0241698	0.0597886	0.164107	0.0148131	0.0475341	0.112808	0.0156545	0.036039	0.059746	0.0165911	0.0289489	0.0073763	0.0168898	0.0224015	-0.0461354	0.0183626	0.0140217	-0.0994504	0.0210402	0.00437363	-0.150471	0.0245416	-0.00703398	-0.208079	0.0294972	-0.0182697	-0.265992	0.0402195	-0.0268948	0.256777	-0.00978062	0.0568485	0.203388	-0.0130998	0.0448569	0.150027	-0.0178194	0.0379565	0.0960647	-0.0221065	0.0301446	0.0413334	-0.0229737	0.0256274	-0.0137312
UMP_MORII_94'80	0.176392	0.0436927	0.0164029	0.223638	0.0338017	0.0652217	0.166609	0.0248809	0.0500231	0.118762	0.0209616	0.0392837	0.0581718	0.0177371	0.0350991	0.0039628	0.015332	0.0277062	-0.0524625	0.0158359	0.0176286	-0.107347	0.0152016	0.0096386	-0.162398	0.0231089	-0.0011205	-0.21128	0.0364127	-0.00934947	-0.25664	0.0586777	-0.0196795	0.270081	-0.023825	0.06147	0.216353	-0.0191613	0.048633	0.156967	-0.0195845	0.0420215	0.107231	-0.0206202	0.0400787	0.0492231	-0.0236172	0.0291704	-0.00887952
KNM-ER_1481a	0.184254	-0.0047772	0.0583907	0.228277	0.02752	0.048428	0.174907	0.0252534	0.0353354	0.124469	0.0252915	0.027893	0.0644076	0.024201	0.019083	0.0130444	0.0239753	0.00938142	-0.0510801	0.0211971	0.002732	-0.103526	0.0184368	-0.00520437	-0.16601	0.0150299	-0.0130799	-0.226706	0.0138835	-0.0164782	-0.277294	0.0196603	-0.00877066	0.217446	-0.0210527	0.0548675	0.164177	-0.0152692	0.0359377	0.117192	-0.0162688	0.0271095	0.067998	-0.0137588	0.0183063	0.0212095	-0.0123646	0.0121846	-0.022307
KNM-ER_737	0.200432	-0.000699272	0.0542934	0.204726	0.0204265	0.0429735	0.154751	0.0194293	0.0349446	0.104459	0.0210875	0.0276274	0.0556821	0.0230971	0.0207441	0.00578937	0.023842	0.0119311	-0.0444056	0.0246272	0.00482686	-0.094954	0.0235341	-0.00232052	-0.141852	0.0227205	-0.00726943	-0.192198	0.0228991	-0.0117646	-0.238835	0.0140588	-0.0132871	0.196172	-0.0200605	0.0497753	0.150447	-0.014595	0.0406793	0.105086	-0.012876	0.0334071	0.0591615	-0.00870314	0.0237574	0.0127509	-0.00489089	0.0154553	-0.0326582
Homo_sapiens	0.186599	0.00446616	0.0572501	0.227129	0.0247069	0.0557983	0.169389	0.0216193	0.0388583	0.115399	0.0218125	0.0302079	0.0560841	0.0211135	0.0181971	0.00493883	0.0206907	0.00913512	-0.0478966	0.0209203	0.000992639	-0.105871	0.0216458	-0.00655241	-0.15861	0.0213525	-0.0110257	-0.216381	0.0207335	-0.0110212	-0.274426	0.0178204	0.00239198	0.220487	-0.0245245	0.0558564	0.168839	-0.0137509	0.041735	0.116785	-0.0107578	0.030301	0.0634413	-0.00886118	0.0200607	0.0134407	-0.00840889	0.0136569	-0.034484
Homo_sapiens	0.191786	-0.00407103	0.0575366	0.227525	0.0235092	0.0533721	0.173526	0.0194511	0.0367042	0.117456	0.0208874	0.0267818	0.0620364	0.0220183	0.0174649	0.00683566	0.0208774	0.00921258	-0.0488067	0.0204161	-7.28347e-05	-0.10472	0.0190503	-0.00687397	-0.160725	0.0183704	-0.0113941	-0.216524	0.0165377	-0.0130459	-0.272008	0.0119298	-0.0035925	0.218136	-0.0223088	0.0566366	0.169537	-0.014418	0.0392332	0.119414	-0.0101054	0.02668	0.0691733	-0.00688429	0.0167423	0.0178898	-0.00506749	0.0108434	-0.0341579
Homo_sapiens	0.191138	6.93521e-05	0.054205	0.226658	0.0248576	0.0536096	0.170541	0.0169813	0.0379147	0.115335	0.0183974	0.0263837	0.0576843	0.0210133	0.0147805	0.000477796	0.0208857	0.00620989	-0.05475	0.0213698	-0.0011303	-0.108123	0.0193621	-0.0055939	-0.156651	0.0180037	-0.00876104	-0.208113	0.0166339	-0.00950561	-0.260412	0.0154944	0.00250484	0.219218	-0.0200748	0.0535203	0.16785	-0.0149301	0.0402435	0.11987	-0.0130659	0.0287184	0.0692105	-0.0101598	0.0193579	0.0170387	-0.00653269	0.0126461	-0.0349463
Homo_sapiens	0.175734	0.00403623	0.0579495	0.210692	0.024268	0.0480237	0.166285	0.0204176	0.0333871	0.110705	0.022332	0.0227218	0.0531898	0.0258606	0.0131508	-0.00258469	0.0239834	0.00512187	-0.0596881	0.0213475	-0.00115627	-0.111432	0.019648	-0.00661583	-0.161894	0.017636	-0.00949243	-0.219799	0.0125371	-0.00752448	-0.269203	0.0133487	0.00982597	0.207054	-0.0229923	0.0572808	0.165063	-0.016223	0.0408007	0.119548	-0.0131098	0.0280032	0.0684086	-0.0102655	0.0177186	0.0178643	-0.00813081	0.00823806	-0.0338199
Homo_sapiens	0.188585	-0.00211135	0.0512709	0.225745	0.0216392	0.0540852	0.165223	0.0181587	0.0387086	0.117202	0.0181947	0.026993	0.064914	0.0188137	0.0165195	0.00849137	0.0185029	0.00598294	-0.049209	0.0173754	-0.00181202	-0.107262	0.0174598	-0.00808088	-0.161735	0.0189734	-0.0117961	-0.2149	0.0199086	-0.0131187	-0.271081	0.0159261	-0.00314453	0.222303	-0.0210384	0.0528157	0.166469	-0.0148825	0.0375129	0.116822	-0.0113707	0.0264876	0.0684191	-0.00747185	0.0192749	0.0160265	-0.00622734	0.0128594	-0.0366787
Homo_sapiens	0.186233	-0.000769001	0.059085	0.220472	0.0253556	0.0581788	0.170481	0.0200565	0.0402148	0.119043	0.0202267	0.0267679	0.0646533	0.0220046	0.0169081	0.00761045	0.0214197	0.00828088	-0.0485949	0.0224346	-0.000819169	-0.106356	0.0206531	-0.00762687	-0.161717	0.0173958	-0.0100119	-0.217593	0.0163183	-0.0107969	-0.276464	0.0135716	0.00128082	0.221474	-0.0236619	0.0532692	0.168244	-0.0136914	0.040751	0.117139	-0.0115264	0.0278883	0.0679422	-0.00929199	0.0177484	0.0178464	-0.00727558	0.011138	-0.0356431
Homo_sapiens	0.18924	0.000832689	0.0570514	0.225448	0.028103	0.0583293	0.171325	0.0218386	0.0425225	0.119064	0.0199232	0.028012	0.0603426	0.0206385	0.0152212	0.00638632	0.0197521	0.00617296	-0.0503198	0.0206298	-0.00360224	-0.100713	0.0212747	-0.00907114	-0.157762	0.0214696	-0.0118185	-0.214155	0.0200101	-0.00805006	-0.27202	0.0154516	0.00790189	0.224061	-0.0193515	0.0570449	0.165468	-0.0144496	0.039107	0.115653	-0.0153842	0.0283545	0.0631091	-0.0145141	0.0189261	0.0128267	-0.0125777	0.0152049	-0.037259
Homo_sapiens	0.19264	-0.00210544	0.0588918	0.223843	0.0259813	0.0567554	0.165042	0.0218211	0.0380802	0.117366	0.0225854	0.0295636	0.0620639	0.0257487	0.019362	0.00711653	0.0245134	0.0126122	-0.048832	0.0241829	0.00385041	-0.102665	0.0225714	-0.00278311	-0.15783	0.0221857	-0.00798468	-0.211695	0.0204366	-0.00863078	-0.272401	0.0126553	0.00107174	0.222779	-0.0225447	0.0581821	0.167631	-0.0159235	0.0392766	0.117043	-0.0142866	0.0264191	0.0661964	-0.0124219	0.0176732	0.0145176	-0.00627904	0.0106935	-0.0351366
Homo_sapiens	0.18974	0.00168779	0.0598407	0.226495	0.0288469	0.0567648	0.175239	0.0197648	0.0370389	0.121199	0.0201562	0.0254436	0.0629089	0.0199174	0.0146806	0.000591188	0.0160595	0.00623674	-0.0584456	0.0141604	-0.00298963	-0.10765	0.0159421	-0.00937548	-0.160536	0.0194119	-0.0132479	-0.216548	0.0188912	-0.0128162	-0.268444	0.0123594	0.000548168	0.218936	-0.0199713	0.0563461	0.172108	-0.0163763	0.038845	0.121139	-0.0133581	0.0252083	0.0671959	-0.0124877	0.0146335	0.015873	-0.00825618	0.010354	-0.0379265
Homo_sapiens	0.183995	-0.00112586	0.0551821	0.222831	0.024447	0.0530549	0.171184	0.0157126	0.0354677	0.123742	0.0167113	0.02553	0.0674434	0.0182729	0.0138173	0.0105941	0.0177681	0.00467972	-0.0468073	0.0163613	-0.00344063	-0.103816	0.0151978	-0.0093908	-0.159747	0.01391	-0.0135784	-0.22128	0.0142058	-0.0146375	-0.280963	0.00996132	-0.00322416	0.217537	-0.0216024	0.0544814	0.170566	-0.0147644	0.0394548	0.121919	-0.0120683	0.0274642	0.0723432	-0.00903141	0.0183565	0.0203745	-0.00428695	0.0125582	-0.0345107
Homo_sapiens	0.186475	-0.00248593	0.0560344	0.222058	0.0256974	0.0575869	0.174275	0.017554	0.0376004	0.122468	0.0165387	0.0257839	0.0648732	0.0177942	0.0132581	0.00776097	0.0179393	0.00391034	-0.0493629	0.0170479	-0.00180663	-0.10586	0.0174544	-0.00623606	-0.155934	0.0197123	-0.0096842	-0.210924	0.0181824	-0.0109027	-0.270416	0.0139369	-0.00359133	0.222276	-0.0233038	0.0530399	0.172792	-0.0163201	0.040869	0.117797	-0.00960774	0.0288903	0.0615661	-0.00845492	0.0170974	0.00972017	-0.00712725	0.00981479	-0.0417172
Homo_sapiens	0.186463	-0.000219566	0.057168	0.221438	0.0250557	0.0550621	0.174135	0.0177978	0.0392467	0.119032	0.0201586	0.0265043	0.0619923	0.0214725	0.0154619	0.00695957	0.0209114	0.00640959	-0.0519502	0.0205653	-0.0021222	-0.107354	0.019113	-0.00703269	-0.160998	0.018517	-0.00868983	-0.216088	0.0171632	-0.00634596	-0.265228	0.0120766	0.00588407	0.221077	-0.0248975	0.0574621	0.169546	-0.0143232	0.0399705	0.1201	-0.00912907	0.0269017	0.0691859	-0.00650678	0.0149535	0.018995	-0.00593626	0.00764498	-0.0361454
Homo_sapiens	0.19121	-0.00160819	0.0536299	0.222118	0.0213425	0.0538148	0.164973	0.0198185	0.0366398	0.117023	0.0184071	0.0254461	0.0610523	0.0188294	0.0137336	0.00287972	0.0170538	0.0056141	-0.0499365	0.0183324	-0.00293118	-0.102501	0.0185196	-0.00883887	-0.163631	0.0167781	-0.0129081	-0.229367	0.0170352	-0.0126284	-0.288001	0.0143706	-0.00170099	0.226003	-0.0215841	0.0573371	0.166511	-0.0137629	0.03896	0.117643	-0.0106366	0.0257948	0.068812	-0.00685214	0.0157691	0.0172665	-0.00478209	0.0131729	-0.0356586
Homo_sapiens	0.175768	-0.00145358	0.0550061	0.219918	0.0330562	0.0556542	0.173042	0.0230476	0.0402244	0.12179	0.0206353	0.0283978	0.0617038	0.0211004	0.0164737	0.00829941	0.0213427	0.00679235	-0.0475608	0.0205957	-0.00142285	-0.102465	0.0205385	-0.00780317	-0.15861	0.0188636	-0.00992725	-0.219181	0.0187181	-0.00906974	-0.271447	0.010826	0.00991862	0.214101	-0.0251447	0.0546393	0.16512	-0.0160106	0.0400177	0.11704	-0.0139591	0.0273922	0.0627095	-0.0120442	0.0162751	0.0118949	-0.00779774	0.00990797	-0.0366958
Homo_sapiens	0.181291	0.00145573	0.0631651	0.220852	0.0249694	0.0561548	0.171564	0.0199118	0.0389888	0.115639	0.0220835	0.028434	0.0609962	0.0239983	0.018288	0.00651782	0.0227382	0.00894243	-0.0463332	0.0212811	0.000658619	-0.100625	0.0198516	-0.00613783	-0.160019	0.0193025	-0.0106951	-0.216542	0.0169484	-0.00739164	-0.274096	0.0125988	0.00873253	0.219882	-0.0255755	0.0585144	0.167777	-0.0156512	0.0429391	0.116831	-0.0113077	0.0277102	0.0663996	-0.00817417	0.0162777	0.016876	-0.00552886	0.0101706	-0.0342637
Homo_sapiens	0.180168	0.00269684	0.0589996	0.217708	0.0326502	0.051921	0.16613	0.0215769	0.0376108	0.119149	0.0203638	0.0277424	0.0627388	0.021473	0.0177207	0.00339642	0.0190645	0.0108136	-0.0498045	0.0200275	0.00320463	-0.105073	0.0203102	-0.00306186	-0.160375	0.0222561	-0.0078358	-0.213606	0.0212274	-0.0110005	-0.26238	0.0142119	0.000750957	0.220095	-0.0205623	0.0508529	0.170929	-0.0182947	0.0422122	0.123296	-0.0191721	0.032565	0.0695603	-0.0150651	0.0240534	0.0178319	-0.00926613	0.0180227	-0.0374862
Homo_sapiens	0.170949	-0.000122443	0.0613756	0.215962	0.0260021	0.0519037	0.167354	0.0206905	0.0360882	0.119764	0.0220317	0.0250061	0.0668522	0.0236218	0.0155126	0.00709382	0.0229136	0.00835767	-0.04765	0.0228552	0.00125378	-0.0992978	0.0225148	-0.00432675	-0.160197	0.0214773	-0.00966497	-0.217572	0.0175703	-0.0113974	-0.27222	0.0096934	0.000940928	0.221379	-0.0261072	0.0573918	0.164764	-0.0164494	0.0429631	0.121637	-0.0137946	0.0296884	0.0691911	-0.0107676	0.0194922	0.0195501	-0.00809415	0.0145354	-0.035193
Homo_sapiens	0.185226	6.92181e-05	0.059358	0.219794	0.0238953	0.0584968	0.165545	0.0221711	0.0394008	0.117924	0.0232107	0.0276118	0.0615316	0.0220158	0.0174373	0.00589165	0.0182083	0.0104161	-0.0538168	0.0196294	0.000142507	-0.105905	0.0210093	-0.0054823	-0.158905	0.0227454	-0.00886676	-0.215839	0.0225415	-0.00888311	-0.274314	0.0175397	0.00248163	0.230721	-0.0249669	0.0568632	0.16724	-0.0174805	0.0433656	0.117629	-0.0140796	0.0308023	0.0656266	-0.010322	0.0193082	0.0145888	-0.00786462	0.0147759	-0.0341948
Homo_sapiens	0.18877	0.00166322	0.0600898	0.226631	0.0255795	0.0567141	0.169501	0.0166158	0.0353053	0.117011	0.0184164	0.0244475	0.0578949	0.0190499	0.0144943	0.00282284	0.0183902	0.00638723	-0.0543504	0.0184885	-0.000825366	-0.103083	0.0190526	-0.00602363	-0.159389	0.0197243	-0.0102304	-0.219723	0.0204505	-0.0134555	-0.265144	0.0165758	0.00118741	0.218395	-0.0221314	0.0535407	0.173605	-0.0132398	0.041215	0.124279	-0.00948915	0.0283495	0.0683993	-0.00812104	0.0163556	0.0163297	-0.00621828	0.00944023	-0.0361363
Homo_sapiens	0.189246	-0.00263408	0.056847	0.223459	0.026163	0.0637853	0.171615	0.0191103	0.0426444	0.119278	0.0191553	0.0299061	0.0647438	0.020994	0.0165417	0.00875437	0.0216674	0.00489413	-0.0476241	0.0207439	-0.00308366	-0.102355	0.0165998	-0.00641519	-0.159651	0.015457	-0.00967522	-0.212598	0.0151408	-0.00957654	-0.27495	0.0135717	0.0032876	0.217623	-0.0224593	0.0575645	0.163109	-0.0148242	0.0378636	0.117907	-0.0110902	0.0238706	0.0692118	-0.00732446	0.0132678	0.0179069	-0.00458656	0.00881245	-0.0333991
Homo_sapiens	0.18646	-0.000397717	0.0596072	0.224498	0.0249029	0.0637316	0.175241	0.0196985	0.0388095	0.11834	0.0212738	0.0243796	0.0621866	0.0216053	0.0140197	0.00649984	0.0206884	0.00589952	-0.0470215	0.0193366	-0.000742554	-0.101943	0.0168493	-0.00619488	-0.157916	0.0187312	-0.0106532	-0.213612	0.0172949	-0.0106021	-0.276402	0.0139101	-0.00215009	0.219632	-0.0253681	0.0585096	0.164572	-0.0151809	0.0408751	0.112937	-0.0107407	0.0287411	0.0678963	-0.0104931	0.0186142	0.0190398	-0.00811253	0.0142287	-0.0344028
Homo_sapiens	0.183476	-0.000171068	0.0602116	0.219537	0.0222502	0.0540496	0.1703	0.0154597	0.0355168	0.118318	0.0179114	0.0239075	0.0615714	0.0189431	0.0145899	0.00494272	0.0175035	0.00733976	-0.0476379	0.0203042	-0.0015719	-0.103951	0.0198917	-0.00728496	-0.159439	0.0195286	-0.0113345	-0.217698	0.0188593	-0.0137748	-0.274128	0.0145332	-0.00425016	0.211209	-0.0244412	0.0535107	0.166885	-0.0165735	0.0415452	0.121497	-0.0115038	0.028599	0.0644746	-0.00706183	0.0172166	0.00977326	-0.00665888	0.0117442	-0.0414072
Homo_sapiens	0.17693	-0.0049467	0.057753	0.226662	0.0308553	0.0582176	0.182802	0.0243743	0.0375103	0.122691	0.024084	0.0289511	0.0649668	0.0272228	0.0199815	0.0105995	0.0256206	0.0113828	-0.0469551	0.022686	0.000950165	-0.100726	0.0198008	-0.00505791	-0.15483	0.0191998	-0.0100399	-0.220164	0.0165473	-0.0124144	-0.279349	0.00776668	-0.00571649	0.217777	-0.0251672	0.0561844	0.160198	-0.0171723	0.0399478	0.116479	-0.0162167	0.027966	0.062825	-0.0132038	0.0176026	0.0118825	-0.00951007	0.0121255	-0.0363152
Homo_sapiens	0.184714	-0.00458308	0.0607395	0.225005	0.0292492	0.0610798	0.182211	0.0199175	0.0370556	0.121028	0.0223758	0.0223543	0.0630538	0.021418	0.0122993	0.00793209	0.0204046	0.00501682	-0.0429328	0.022304	-0.000192407	-0.10067	0.0216208	-0.0046092	-0.156856	0.0212268	-0.00815797	-0.220475	0.0179375	-0.0092173	-0.278718	0.00800416	-2.82288e-05	0.212369	-0.0267071	0.058606	0.16605	-0.0157566	0.0424514	0.115673	-0.0135877	0.0270335	0.064891	-0.00921184	0.015483	0.0183064	-0.00602008	0.0129497	-0.0375713
Homo_sapiens	0.18451	0.00110029	0.0553431	0.224889	0.0293999	0.0525645	0.177193	0.0205577	0.0367624	0.118887	0.017434	0.0251649	0.0629645	0.017496	0.0151232	0.00208957	0.014865	0.00825531	-0.0513223	0.0176184	0.000466577	-0.103925	0.0189023	-0.00567985	-0.157969	0.0207888	-0.010665	-0.216231	0.0206578	-0.0137024	-0.266059	0.0165372	-0.00430641	0.220563	-0.0215542	0.0499875	0.167079	-0.0142143	0.0399895	0.119054	-0.017527	0.030072	0.064326	-0.0141261	0.0211194	0.0167562	-0.00928472	0.0158965	-0.0349537
Homo_sapiens	0.183947	0.000645462	0.0586453	0.21622	0.0290825	0.0562492	0.174214	0.0235236	0.0366696	0.121334	0.0199536	0.0253038	0.0654384	0.01692	0.0164438	0.0118217	0.0174827	0.00687721	-0.0475131	0.0208207	-0.00252581	-0.10625	0.0193663	-0.00696623	-0.16175	0.019281	-0.0111597	-0.217511	0.0189944	-0.0141872	-0.274386	0.0120174	0.00142543	0.229565	-0.0279937	0.0517673	0.168737	-0.0157766	0.0428279	0.113706	-0.0121509	0.029542	0.0661685	-0.00901385	0.0197434	0.0111142	-0.00739158	0.012544	-0.0392696
Homo_sapiens	0.182002	0.00205077	0.0600521	0.221193	0.0292224	0.0548225	0.175409	0.0186936	0.0387378	0.116566	0.0191607	0.0271683	0.0605275	0.0208652	0.0176299	0.00726649	0.0192773	0.0107964	-0.0466416	0.0181362	0.00396123	-0.101386	0.019242	-0.00356758	-0.159055	0.0200572	-0.0092015	-0.216522	0.0191812	-0.0110611	-0.273732	0.0187968	-0.00365307	0.213286	-0.0184341	0.0567602	0.163708	-0.0141838	0.0403924	0.118517	-0.0168981	0.028664	0.070032	-0.0147003	0.0199238	0.0201677	-0.0106692	0.0133439	-0.0326601
Homo_sapiens	0.190776	0.000741864	0.0608181	0.224283	0.0206757	0.059299	0.174809	0.0188203	0.0379784	0.120104	0.0195515	0.0259085	0.0627493	0.0212519	0.0136671	0.00517349	0.0205053	0.0062859	-0.0491772	0.0208983	-0.00127427	-0.10657	0.0182516	-0.00563078	-0.160897	0.0177098	-0.00870809	-0.215041	0.0182093	-0.00981069	-0.27444	0.0128537	-0.0014521	0.221322	-0.0248047	0.0545454	0.166204	-0.0109009	0.0422653	0.117669	-0.00900517	0.0278325	0.0658205	-0.00801195	0.0171448	0.0148873	-0.00799818	0.0104969	-0.0347506
Homo_sapiens	0.182147	0.0026211	0.06215	0.20615	0.0217121	0.050499	0.155477	0.0196968	0.0326131	0.104146	0.0219636	0.0199233	0.0520621	0.0247733	0.00935899	-0.00113496	0.0237827	0.00395436	-0.0561206	0.0214475	0.000302905	-0.109549	0.0203563	-0.00370419	-0.162826	0.0203081	-0.00602445	-0.217391	0.0163918	-0.00262854	-0.269011	0.0116232	0.0105816	0.210147	-0.0192548	0.0674905	0.165328	-0.0147363	0.0448772	0.116885	-0.0138706	0.0293148	0.0677034	-0.0100544	0.0179933	0.0181181	-0.00749324	0.0110241	-0.0332081
Homo_sapiens	0.179835	-0.00390349	0.0618404	0.21634	0.0230416	0.0626571	0.175569	0.0201607	0.039545	0.122918	0.0215352	0.0254317	0.0649406	0.0226774	0.0160954	0.00867198	0.0210507	0.00762692	-0.0472971	0.0197066	-0.000496462	-0.105041	0.0175686	-0.00670067	-0.162579	0.0187917	-0.0115254	-0.21839	0.0187407	-0.0116248	-0.26602	0.0164165	0.00103002	0.213358	-0.0254031	0.0533229	0.169767	-0.0133833	0.0413034	0.125258	-0.00803264	0.027721	0.0719771	-0.00751473	0.0152292	0.0190523	-0.00253305	0.00959095	-0.03182
Homo_sapiens	0.180265	0.000736283	0.0572246	0.222813	0.0205191	0.0593226	0.173404	0.0188518	0.0382601	0.123413	0.018667	0.0274095	0.0650307	0.0187612	0.0161038	0.00761086	0.017413	0.00741502	-0.0476208	0.0169315	-0.000925699	-0.104088	0.016285	-0.00703802	-0.160899	0.016521	-0.00924354	-0.220492	0.0166326	-0.00736293	-0.276687	0.0148466	0.000648143	0.221485	-0.0217165	0.0588176	0.168455	-0.0117978	0.0382216	0.116402	-0.00778313	0.0239964	0.0701272	-0.00695621	0.0131555	0.018188	-0.00435098	0.0072593	-0.0317093
Homo_sapiens	0.181018	-0.00325206	0.0569906	0.203671	0.0248814	0.0566456	0.159417	0.0208971	0.0396209	0.121135	0.0235528	0.0281178	0.0646019	0.0238899	0.0169527	0.00902949	0.0234614	0.00734189	-0.0486609	0.0217784	-0.000424439	-0.105577	0.0188988	-0.00638661	-0.16342	0.018922	-0.0122902	-0.219291	0.0186484	-0.0133495	-0.273524	0.0173528	-0.00294115	0.22939	-0.028588	0.0575329	0.172049	-0.0193102	0.0414754	0.118044	-0.0127031	0.0294178	0.0683621	-0.00813497	0.0199346	0.0173147	-0.00576227	0.012671	-0.0337651
Homo_sapiens	0.191411	-0.00606856	0.0624696	0.22314	0.0272122	0.0595345	0.175487	0.0208798	0.0376122	0.121286	0.0196979	0.0245486	0.0626617	0.0205826	0.0131539	0.0040504	0.0187632	0.00713312	-0.0510946	0.0195711	0.00117238	-0.106389	0.019643	-0.00306252	-0.160752	0.0193232	-0.00612478	-0.217182	0.0200819	-0.00834458	-0.268113	0.0209503	-0.00112736	0.220115	-0.0234446	0.0593152	0.172429	-0.0184082	0.0402506	0.121895	-0.0113437	0.0252544	0.0701329	-0.00845773	0.0147037	0.0165135	-0.00650029	0.00740748	-0.0363768
Homo_sapiens	0.189903	0.00267392	0.056995	0.220396	0.0255096	0.0535865	0.170923	0.0190079	0.0390219	0.121258	0.0172565	0.0274097	0.0637152	0.0169066	0.0166219	0.00828861	0.0153774	0.00775029	-0.0505256	0.0181733	-0.00158225	-0.107002	0.0179544	-0.0064909	-0.162293	0.0181144	-0.00755905	-0.214299	0.0180469	-0.00696581	-0.269103	0.0139843	-0.001531	0.225219	-0.0218837	0.0543799	0.165827	-0.0118229	0.0403726	0.117697	-0.0104746	0.0286357	0.0678966	-0.0104358	0.0177427	0.0152277	-0.00799055	0.00813672	-0.0359073
Homo_sapiens	0.176733	-0.00234603	0.060418	0.218989	0.0293558	0.0549502	0.171621	0.0221629	0.0351345	0.121089	0.0225006	0.0252261	0.0649325	0.0247279	0.0162897	0.00696448	0.0246014	0.00898918	-0.0486022	0.0254933	0.00171883	-0.102721	0.0242475	-0.00316576	-0.161099	0.0225713	-0.00753213	-0.217639	0.0196347	-0.0105584	-0.267113	0.00828121	0.00295073	0.221206	-0.0302005	0.0626275	0.167107	-0.0176593	0.0435729	0.121339	-0.0148251	0.0288988	0.0702189	-0.0107173	0.0186326	0.0205624	-0.00599425	0.013887	-0.0350425
Homo_sapiens	0.193713	-0.00136348	0.0554297	0.224094	0.0209612	0.0572879	0.16696	0.0197653	0.0382904	0.116643	0.0210794	0.029167	0.063148	0.0213598	0.0199399	0.00338966	0.0201238	0.00953544	-0.0497175	0.0175627	0.000635395	-0.102702	0.0163745	-0.00532725	-0.161959	0.0197097	-0.00955856	-0.221473	0.0206896	-0.00885696	-0.275681	0.0189644	0.00143515	0.223216	-0.0206475	0.0547856	0.171431	-0.0140046	0.0386749	0.117968	-0.00922846	0.0284925	0.0647755	-0.00830631	0.0182853	0.0150228	-0.00558036	0.0129527	-0.0340801
Homo_sapiens	0.188428	-0.000457721	0.0595351	0.21964	0.024033	0.0613144	0.168647	0.0171273	0.0434235	0.119403	0.0201411	0.0292903	0.0621301	0.0193142	0.017062	0.00680157	0.017402	0.00751099	-0.046878	0.0198481	-0.00328668	-0.101691	0.0212452	-0.00807672	-0.159988	0.0226468	-0.00922631	-0.218904	0.0195343	-0.00560568	-0.278496	0.0153152	0.00705505	0.224924	-0.0262173	0.061676	0.163041	-0.0126662	0.0408446	0.114682	-0.00946912	0.0292908	0.0668098	-0.00899297	0.0171886	0.0167411	-0.00645887	0.00883209	-0.0327284
Homo_sapiens	0.183474	0.000743518	0.0564262	0.215557	0.026741	0.0532537	0.158354	0.021056	0.0389842	0.115451	0.0209314	0.0297379	0.0597262	0.0209769	0.0193481	0.0083056	0.0183783	0.0117876	-0.0485882	0.0208742	0.00284998	-0.104896	0.021552	-0.00280986	-0.159736	0.0204824	-0.0059419	-0.215993	0.0195166	-0.00932221	-0.275975	0.0133463	-0.00247342	0.226487	-0.0229328	0.0582155	0.168935	-0.0173712	0.0421659	0.117598	-0.0142383	0.0294551	0.0662124	-0.00945602	0.0217941	0.0156847	-0.00850857	0.0129406	-0.0362222
Homo_sapiens	0.170376	0.00162513	0.0596443	0.201552	0.0201604	0.046119	0.152297	0.0200807	0.0305551	0.105039	0.0244062	0.0190386	0.0498156	0.0260536	0.00994624	-0.00685487	0.025489	0.00422388	-0.0600755	0.0233466	0.000142571	-0.110673	0.0219221	-0.00332929	-0.160668	0.0205153	-0.00564822	-0.217188	0.0141117	-0.00495561	-0.267586	0.00974245	0.0067316	0.213575	-0.0208541	0.0657913	0.165914	-0.0184493	0.0463212	0.118702	-0.0176109	0.0327946	0.0668776	-0.0127354	0.0206413	0.0133212	-0.00865447	0.0125608	-0.0393566
Homo_sapiens	0.172921	-0.00130705	0.059023	0.205104	0.0283241	0.0576522	0.168897	0.0239108	0.0366799	0.126928	0.0216284	0.0271762	0.0696993	0.0217341	0.0168606	0.00950801	0.0211209	0.00852761	-0.0503079	0.019926	-0.000328592	-0.103423	0.0176665	-0.00488716	-0.161941	0.0193112	-0.0121896	-0.225982	0.0181204	-0.0146025	-0.277283	0.0153309	0.000981223	0.213735	-0.0241809	0.0531947	0.171363	-0.0171337	0.0432629	0.121273	-0.0121313	0.0304695	0.0682173	-0.0103058	0.0173061	0.0170739	-0.00613968	0.0104992	-0.0329526
Homo_sapiens	0.175978	-0.00675939	0.0680689	0.210473	0.0321609	0.0620146	0.166551	0.0269985	0.0406087	0.119107	0.0283689	0.0229819	0.0593402	0.030783	0.00925783	0.00440625	0.0271193	0.00286358	-0.0502376	0.0271845	-0.00459478	-0.104739	0.0266974	-0.00878141	-0.159451	0.0252731	-0.00857968	-0.21465	0.0226215	-0.00375209	-0.264009	0.0151093	0.0165227	0.230721	-0.030551	0.0684672	0.168574	-0.0188219	0.0444133	0.117891	-0.0187587	0.0276165	0.0698462	-0.0174755	0.0197734	0.0178687	-0.0122573	0.0163476	-0.0295523
Homo_sapiens	0.182328	0.0014716	0.0581667	0.204948	0.0218331	0.0480253	0.159485	0.0197717	0.0328626	0.112876	0.0207618	0.0216767	0.0566101	0.0246856	0.00793607	0.000393956	0.0231711	0.00301964	-0.0588504	0.0220279	-0.00168617	-0.113977	0.0205905	-0.00462086	-0.164663	0.0206076	-0.00475944	-0.214751	0.0168201	-0.00139013	-0.267553	0.0146103	0.00695807	0.208983	-0.0190018	0.059993	0.166507	-0.016386	0.0416178	0.119441	-0.0133151	0.0281471	0.0689508	-0.0110557	0.017848	0.0185402	-0.00962855	0.0102619	-0.0334168
Homo_sapiens	0.188752	-0.00186719	0.0588257	0.225326	0.0233308	0.0572498	0.177493	0.0187292	0.0399045	0.125695	0.0170546	0.0286256	0.0634092	0.018987	0.0157102	0.0063035	0.0182735	0.0065847	-0.0499696	0.0205174	-0.00318887	-0.105824	0.0194173	-0.00709903	-0.163316	0.0169354	-0.00774445	-0.216151	0.0187479	-0.00886032	-0.272145	0.0151668	-0.000339658	0.225017	-0.0210708	0.0549148	0.165747	-0.0142187	0.0404557	0.11241	-0.0100462	0.0295572	0.0606696	-0.00744725	0.0195013	0.0117985	-0.00714026	0.0125049	-0.0369339
Homo_sapiens	0.181479	-0.00415293	0.0594409	0.221944	0.0269683	0.0603492	0.172883	0.0204081	0.0390594	0.11706	0.0228815	0.028293	0.0600253	0.0248862	0.0167333	0.0074741	0.025083	0.0059924	-0.0462524	0.0231869	-0.00201772	-0.102023	0.0207503	-0.00810216	-0.1612	0.0186886	-0.0108124	-0.21845	0.0176964	-0.00830467	-0.281053	0.0137562	0.0100586	0.223361	-0.0296992	0.0586895	0.165504	-0.0153191	0.041767	0.114969	-0.0114135	0.0269127	0.067067	-0.0110437	0.0140278	0.0190256	-0.0059433	0.00759706	-0.0309669
Homo_sapiens	0.181966	-0.0032191	0.0589195	0.22672	0.0253268	0.0633677	0.1754	0.0197011	0.0395189	0.122259	0.0221205	0.0297216	0.0645472	0.0248581	0.0167949	0.00466977	0.0230723	0.00723436	-0.0494984	0.0216263	-0.000914775	-0.105684	0.0177149	-0.00579042	-0.160462	0.0185157	-0.0092784	-0.217883	0.0206719	-0.00837987	-0.277694	0.0207256	0.00850552	0.215195	-0.0219547	0.0582225	0.162949	-0.0204222	0.0400286	0.114714	-0.0123778	0.0273354	0.0673688	-0.00841785	0.0169184	0.0179682	-0.0069254	0.0105281	-0.03316
Homo_sapiens	0.17079	-0.00147224	0.0585718	0.212356	0.0297452	0.0575746	0.177702	0.0241356	0.0367139	0.127078	0.0209306	0.0270686	0.072639	0.0216762	0.0160553	0.0159819	0.0222487	0.00603201	-0.0484224	0.0234619	-0.00158932	-0.103995	0.0217438	-0.00555245	-0.163934	0.0205861	-0.00951417	-0.228556	0.0199888	-0.0117564	-0.279273	0.0144452	0.00212906	0.21797	-0.0271911	0.056771	0.172404	-0.0174308	0.0421909	0.118912	-0.0141828	0.029367	0.0604125	-0.0112222	0.0194375	0.00858899	-0.00810692	0.0145386	-0.0373825
Homo_sapiens	0.192547	0.000617659	0.0528277	0.209968	0.0213013	0.0428726	0.161993	0.0192479	0.032281	0.110246	0.0217729	0.0225083	0.0542703	0.0225536	0.0142768	-0.000638235	0.0208059	0.0091339	-0.0583207	0.0191999	0.00265394	-0.111214	0.0193792	-0.00439106	-0.160127	0.0190834	-0.0092598	-0.210723	0.016135	-0.0110554	-0.26207	0.0114234	-0.00465232	0.218945	-0.0147341	0.0585346	0.164307	-0.0132956	0.0401308	0.114567	-0.0121797	0.0299896	0.0631554	-0.0103354	0.0219159	0.0116509	-0.00847054	0.0149475	-0.0392599
Homo_sapiens	0.181308	0.000304821	0.056625	0.224402	0.029581	0.0565708	0.175947	0.0218809	0.0361685	0.121586	0.0203744	0.0275089	0.0644931	0.020083	0.0197982	0.00690152	0.0190678	0.0127749	-0.0513212	0.019919	0.00413486	-0.106865	0.0189724	-0.00250979	-0.162654	0.0188109	-0.00914914	-0.215955	0.0194141	-0.01232	-0.274212	0.0215646	-0.00360758	0.214275	-0.0187396	0.052456	0.166739	-0.0155575	0.0364577	0.122311	-0.0135223	0.0267931	0.072977	-0.0120398	0.0185815	0.0195726	-0.0100816	0.0104873	-0.0346516
Homo_sapiens	0.182953	-0.00407695	0.0560298	0.217591	0.0282004	0.0527728	0.173143	0.0214685	0.0351233	0.125446	0.0205188	0.0268154	0.0707041	0.0216173	0.0173318	0.0089547	0.0212511	0.00698704	-0.0499181	0.0215802	-0.00177778	-0.110289	0.0204394	-0.00776352	-0.165458	0.0188792	-0.00990088	-0.218579	0.0171331	-0.00941235	-0.270505	0.0128066	0.00231198	0.221831	-0.0222943	0.0532906	0.169101	-0.0239197	0.0437867	0.122668	-0.0162052	0.0274009	0.0712821	-0.00911557	0.0164581	0.017659	-0.00589479	0.009647	-0.0356524
Homo_sapiens	0.189192	-0.00532684	0.0568085	0.227881	0.020267	0.0542752	0.177153	0.0178553	0.0374187	0.119946	0.0202731	0.0271735	0.0632496	0.0226411	0.0149902	0.00739163	0.0204044	0.00768297	-0.0466092	0.0177221	-0.000147776	-0.101965	0.0154177	-0.00673697	-0.156746	0.012507	-0.0102433	-0.211232	0.0117739	-0.0119445	-0.278222	0.0152718	-0.00230462	0.22132	-0.0222354	0.055217	0.163706	-0.0140136	0.0380128	0.114463	-0.00812564	0.0280264	0.065792	-0.00610072	0.0180726	0.0178555	-0.00662347	0.00944494	-0.0331507
Homo_sapiens	0.182485	-0.00272341	0.0570328	0.219234	0.0264224	0.0582265	0.174381	0.0206231	0.0389267	0.121912	0.020336	0.0282595	0.0647902	0.0211667	0.0167979	0.0101107	0.0199915	0.00885717	-0.0430774	0.0211508	-0.000604924	-0.0985392	0.0210956	-0.00683455	-0.159132	0.0213474	-0.0110911	-0.220283	0.0206268	-0.0111015	-0.2701	0.0163472	0.00360505	0.214099	-0.0235825	0.0554598	0.161395	-0.0154387	0.0391421	0.110173	-0.0127136	0.027172	0.0607609	-0.0104035	0.0167676	0.00977296	-0.00759023	0.0105393	-0.0379009
Homo_sapiens	0.187038	-0.0017089	0.0549548	0.225528	0.0247307	0.0515098	0.185131	0.0169715	0.0367974	0.131086	0.0164489	0.0279815	0.0693189	0.0182018	0.0176285	0.0106048	0.0178405	0.00892324	-0.0455237	0.0181333	-0.00162415	-0.0982854	0.0152018	-0.00805811	-0.153644	0.0138307	-0.0140663	-0.217504	0.0139749	-0.0160212	-0.274601	0.0134059	-0.00336382	0.216802	-0.0201422	0.0497521	0.170946	-0.0146397	0.0389999	0.120602	-0.0111144	0.028023	0.063493	-0.00677749	0.0183779	0.0137812	-0.00466103	0.013124	-0.0340267
Homo_sapiens	0.178906	0.00435627	0.0557278	0.204591	0.0210432	0.0527571	0.16375	0.0173657	0.0328496	0.114405	0.0179252	0.0204688	0.0624755	0.0173864	0.00768478	0.00875049	0.0173576	0.000936722	-0.0490299	0.0172484	-0.0040783	-0.107528	0.016646	-0.00694352	-0.163133	0.0185218	-0.00818182	-0.218089	0.0179352	-0.00552503	-0.275904	0.0134802	0.00553663	0.219482	-0.0173201	0.060602	0.163581	-0.0129657	0.0411316	0.117743	-0.0120449	0.0290179	0.0656518	-0.00923656	0.0190486	0.0152991	-0.00953947	0.0108419	-0.035161
Homo_sapiens	0.187359	-0.00251735	0.0556612	0.217855	0.0259449	0.0540501	0.175686	0.0203008	0.0391309	0.123677	0.0195173	0.0295679	0.0671337	0.0214513	0.0176527	0.00550165	0.0212775	0.00535619	-0.0499871	0.0205786	-0.00343567	-0.104049	0.0174983	-0.00795979	-0.157196	0.0176497	-0.0116523	-0.218927	0.0182005	-0.0124549	-0.282204	0.0169522	0.00139592	0.226085	-0.0239847	0.0532979	0.167885	-0.0166249	0.0396883	0.117999	-0.0126088	0.028353	0.0630056	-0.00873726	0.019749	0.0126844	-0.00679583	0.0135002	-0.035783
Homo_sapiens	0.193319	-0.00520747	0.0572831	0.225354	0.0201743	0.0538623	0.174792	0.0178701	0.0356567	0.126005	0.0193136	0.0242116	0.0690119	0.0213664	0.0117636	0.00919873	0.0194775	0.00597044	-0.049321	0.0181853	-0.00127334	-0.103671	0.0170567	-0.00669892	-0.159643	0.0159094	-0.00961611	-0.219328	0.0154574	-0.0127439	-0.271008	0.0130586	-0.0037201	0.226988	-0.0263149	0.0538439	0.165267	-0.013031	0.0401395	0.111398	-0.00637746	0.0283895	0.061437	-0.00559459	0.0199368	0.0114681	-0.00455484	0.013786	-0.038705
Pan_paniscus	0.199686	-0.0082904	0.0703806	0.249331	0.0292837	0.0715475	0.195847	0.021055	0.0453004	0.143227	0.022733	0.0335646	0.0858676	0.0264463	0.0204529	0.024449	0.028527	0.00856192	-0.0359049	0.0267852	0.000989207	-0.0942066	0.025306	-0.00569199	-0.153156	0.0222375	-0.00852763	-0.211525	0.0162331	-0.00488488	-0.273785	0.0214181	0.00058431	0.221909	-0.0235414	0.0603654	0.159447	-0.0127941	0.0457807	0.107324	-0.00843266	0.0339984	0.0598	-0.00973157	0.0234948	0.00771755	-0.00850174	0.012977	-0.0426082
Pan_paniscus	0.192374	-0.00805236	0.0722223	0.234846	0.0354013	0.0731867	0.188639	0.0226875	0.0508509	0.140366	0.0241257	0.0348998	0.0826046	0.0269947	0.0201723	0.021154	0.0263019	0.0117176	-0.0374904	0.0255675	0.0026908	-0.0978567	0.0247849	-0.004591	-0.153105	0.0209324	-0.00643525	-0.211738	0.0166925	-0.00629383	-0.274783	0.0183646	-0.00148976	0.214869	-0.0237681	0.0602481	0.162523	-0.0159202	0.0476875	0.110318	-0.0100346	0.0359947	0.0620442	-0.0122573	0.0244829	0.00876145	-0.0112811	0.0143264	-0.0382808
Pan_paniscus	0.209652	-0.0164688	0.0785253	0.246317	0.02697	0.0796432	0.19551	0.0207435	0.0510741	0.140924	0.0256599	0.0334864	0.0798699	0.0298303	0.018201	0.0194496	0.0290037	0.00880549	-0.0400487	0.0281372	-0.000997657	-0.0999228	0.0261283	-0.00858076	-0.157447	0.0213202	-0.00883281	-0.208034	0.0171996	-0.00603182	-0.267958	0.0194143	-0.000569822	0.21915	-0.0277629	0.0652851	0.164335	-0.0140548	0.0473187	0.107202	-0.00739452	0.0363929	0.0570021	-0.00827128	0.0251121	0.00921043	-0.0075728	0.0174355	-0.038475
Pan_paniscus	0.194317	-0.00959057	0.0742825	0.241954	0.0318306	0.0747619	0.186717	0.0211345	0.046662	0.138004	0.0242253	0.03283	0.0825721	0.0289585	0.0194302	0.0233664	0.0272554	0.0119952	-0.0346765	0.0272164	0.00252341	-0.0989571	0.026493	-0.00682996	-0.156204	0.0229663	-0.00872295	-0.213412	0.0163908	-0.00621054	-0.280456	0.0212131	-0.00151877	0.211642	-0.0255826	0.062884	0.163013	-0.0163259	0.0466455	0.10923	-0.00964351	0.0367814	0.0632034	-0.00780285	0.0265364	0.011214	-0.00840621	0.0151773	-0.0389428
Pan_paniscus	0.204313	-0.0109155	0.0739326	0.24555	0.0316561	0.0693253	0.189243	0.0239475	0.048369	0.135845	0.0233131	0.0342969	0.0832453	0.0280921	0.0191777	0.0215528	0.0267119	0.0094367	-0.0368847	0.0255229	0.000144425	-0.0990874	0.0236382	-0.00782386	-0.157538	0.0203766	-0.00921143	-0.215361	0.0161375	-0.00372798	-0.270567	0.0236445	0.00352958	0.211581	-0.0228078	0.0632264	0.158732	-0.0150446	0.0479579	0.10916	-0.0109657	0.0380026	0.0617686	-0.0111854	0.0256352	0.00993033	-0.0113301	0.0166505	-0.0386771
Pan_troglodytes	0.183801	-0.0105954	0.0732017	0.239786	0.0380055	0.072087	0.192668	0.0250404	0.0463606	0.128822	0.0249336	0.0331945	0.0745541	0.02538	0.0235071	0.0187557	0.0266706	0.0126731	-0.0346758	0.0270821	0.00269858	-0.0976797	0.0240077	-0.00335042	-0.163188	0.0206843	-0.00682582	-0.221519	0.0160453	-0.00566406	-0.277217	0.0278804	-0.00109893	0.2104	-0.0238389	0.0608033	0.157491	-0.0152193	0.0435997	0.117627	-0.0116717	0.0338446	0.0680586	-0.0112306	0.0231353	0.0138001	-0.0099206	0.0152746	-0.0320148
Pan_troglodytes	0.186666	-0.00779819	0.0746949	0.240889	0.0401442	0.0744821	0.188923	0.0267009	0.0473429	0.1364	0.0257304	0.0324101	0.0801743	0.0267892	0.0238344	0.0271526	0.0267029	0.0145742	-0.0319764	0.027732	0.00440563	-0.0983214	0.0255439	-0.00441868	-0.166336	0.0238755	-0.00859057	-0.231155	0.0207429	-0.00251882	-0.301904	0.0310779	0.00517329	0.20864	-0.0212625	0.0606807	0.163231	-0.0152379	0.04734	0.110713	-0.0133684	0.0343587	0.0582418	-0.0145146	0.0223097	0.00848721	-0.0135462	0.01473	-0.0391596
Pan_troglodytes	0.196398	-0.0110639	0.0676164	0.239906	0.0391815	0.0741315	0.191589	0.0268819	0.0473522	0.139794	0.0226888	0.0354951	0.0875305	0.023585	0.022985	0.0313409	0.0229929	0.0134118	-0.0290444	0.0239945	0.00218124	-0.089178	0.0230319	-0.00610591	-0.14988	0.0196329	-0.00828382	-0.207541	0.0149091	-0.00494396	-0.281621	0.0249975	-0.00466032	0.212241	-0.0234188	0.0587397	0.159884	-0.0144915	0.0442477	0.108799	-0.0112594	0.0336157	0.0620959	-0.0124484	0.024294	0.00725388	-0.0103724	0.0164447	-0.0407574
Pan_troglodytes	0.20268	-0.0262746	0.0540611	0.210666	0.0304458	0.0555981	0.164411	0.0318745	0.0439811	0.119288	0.0309792	0.0398967	0.0683645	0.0317812	0.0292657	0.0146113	0.032516	0.0196001	-0.0402619	0.0304343	0.00549686	-0.100939	0.0274514	-0.00564356	-0.150739	0.0212493	-0.0100203	-0.209895	0.0120053	-0.0105685	-0.263914	0.0153028	-0.009166	0.226992	-0.0384655	0.0430308	0.156282	-0.00879255	0.0478673	0.0980098	0.0037542	0.0414151	0.052426	0.000782861	0.0296357	0.00324769	-0.00119656	0.0165377	-0.0416053
Pan_troglodytes	0.182811	-0.0079742	0.0719295	0.233355	0.039267	0.0773909	0.182768	0.0266567	0.0496088	0.144527	0.0261133	0.0368523	0.0868296	0.0294953	0.0215734	0.0215773	0.0286477	0.0117317	-0.0388575	0.0278154	0.00179641	-0.0959938	0.0255195	-0.00736592	-0.153344	0.021041	-0.00808415	-0.212993	0.0165208	-0.00184956	-0.275897	0.0245109	0.00525191	0.218424	-0.0299241	0.0541119	0.182161	-0.0207984	0.0462876	0.119912	-0.00851805	0.0362538	0.056208	-0.00821784	0.0220712	0.00767101	-0.00701843	0.0121941	-0.0455795
Pan_troglodytes	0.182435	-0.00442517	0.0733732	0.236917	0.0391164	0.0734223	0.192797	0.0286391	0.0506522	0.144367	0.0249188	0.0362473	0.0838829	0.025207	0.0226456	0.0218762	0.0259691	0.0123619	-0.0346594	0.0270413	0.00446334	-0.0953422	0.0255934	-0.0019196	-0.154662	0.0239013	-0.00408661	-0.218363	0.0213865	-0.0017876	-0.279784	0.0318841	0.0052961	0.206935	-0.019734	0.0639868	0.151158	-0.0132544	0.048537	0.102874	-0.0120898	0.0364281	0.0587958	-0.0155784	0.0222742	0.00746215	-0.0160421	0.0157774	-0.0402766
Pan_troglodytes	0.189425	-0.0105187	0.0783321	0.236916	0.0337368	0.0732067	0.189252	0.0236786	0.0503542	0.140439	0.0242384	0.0341268	0.082234	0.0241863	0.0202772	0.0250585	0.024682	0.0113863	-0.0340873	0.0262412	-0.000349265	-0.0915032	0.0241582	-0.00736193	-0.149909	0.0183537	-0.00848652	-0.2054	0.0134353	-0.00425675	-0.271456	0.020408	0.00203684	0.209791	-0.0259208	0.0683889	0.162985	-0.0131136	0.0512897	0.110653	-0.00855553	0.034786	0.061994	-0.0103644	0.0209438	0.00911416	-0.00751516	0.0124203	-0.0412693
Pan_troglodytes	0.182571	-0.00861853	0.0752427	0.231297	0.040836	0.0734642	0.18283	0.0298192	0.05005	0.131067	0.0288864	0.0366014	0.0797933	0.0287675	0.0234509	0.0243228	0.0288944	0.0131692	-0.0360336	0.0296785	0.00234051	-0.0990719	0.0287552	-0.00542142	-0.160646	0.0259132	-0.00605304	-0.222015	0.0201546	0.00210708	-0.280736	0.0280302	0.00930857	0.210707	-0.0273963	0.0608457	0.159219	-0.0187963	0.0477495	0.112865	-0.0141979	0.0364242	0.0628903	-0.0125526	0.0251087	0.0112214	-0.0117954	0.0149055	-0.0364154
Pan_troglodytes	0.194026	-0.00873306	0.0695931	0.240163	0.0392916	0.0759021	0.19033	0.0264118	0.0499093	0.141024	0.0253162	0.0356434	0.0837708	0.0267286	0.0215705	0.0222861	0.0279099	0.0115093	-0.03404	0.0282186	0.00259251	-0.0927684	0.0265016	-0.00432561	-0.156906	0.0247824	-0.0069562	-0.217895	0.0221989	-0.00123346	-0.269212	0.0317282	0.00703211	0.216153	-0.0223078	0.0629409	0.163921	-0.0141062	0.0478524	0.11048	-0.0113499	0.0342762	0.0583624	-0.012095	0.0222719	0.0115248	-0.0105392	0.0137265	-0.0385051
Pan_troglodytes	0.187818	-0.00828008	0.0724877	0.237145	0.0447791	0.084681	0.188253	0.0287389	0.051269	0.131875	0.027085	0.0363314	0.0752066	0.0286752	0.0249123	0.017893	0.0276965	0.0132569	-0.0409117	0.0273154	0.00208121	-0.0985254	0.0271373	-0.00513034	-0.15607	0.0249289	-0.00432703	-0.221739	0.0238264	0.00282961	-0.277996	0.0402233	0.0171834	0.207181	-0.0224528	0.0654961	0.158143	-0.015276	0.0477256	0.103384	-0.0125206	0.0350988	0.0592428	-0.015942	0.021657	0.0105162	-0.0157881	0.0137144	-0.0371303
Pan_troglodytes	0.181705	-0.0135802	0.0840562	0.232892	0.0360728	0.074535	0.192589	0.0258025	0.0500381	0.142877	0.0246873	0.0367401	0.086311	0.0275019	0.0236708	0.0269376	0.0283903	0.0127678	-0.0363193	0.0279411	0.00252049	-0.0946827	0.0261683	-0.00279941	-0.157006	0.02247	-0.0062645	-0.224712	0.0199993	-0.00240506	-0.276008	0.0368585	0.00732035	0.205124	-0.0275353	0.0681328	0.161916	-0.0188571	0.0517066	0.110709	-0.0123695	0.0379561	0.057581	-0.00920472	0.0267199	0.00743362	-0.00862388	0.0164893	-0.043399
Pan_troglodytes	0.193555	-0.00956937	0.0682477	0.246483	0.0341937	0.0733743	0.191266	0.0268273	0.0484818	0.136643	0.0280044	0.0371715	0.0817969	0.0305851	0.0261395	0.0201565	0.0314471	0.0167608	-0.0390484	0.0314539	0.00627593	-0.0996508	0.0295655	-0.00139245	-0.156985	0.025398	-0.00406653	-0.212818	0.0209873	7.92207e-06	-0.272958	0.0257399	0.0057071	0.211963	-0.0254679	0.0588061	0.159631	-0.0164986	0.0457881	0.107544	-0.0117775	0.0358764	0.0569131	-0.0112121	0.0274094	0.00832105	-0.00811609	0.0202007	-0.0435742
Pan_troglodytes	0.204873	-0.01114	0.0659444	0.247836	0.0357115	0.0735035	0.196838	0.0261178	0.0501401	0.138809	0.0253391	0.0393986	0.07724	0.0281629	0.028766	0.0191095	0.0291554	0.0178226	-0.0393778	0.0280243	0.00504676	-0.0988452	0.0265725	-0.00301535	-0.154722	0.023991	-0.00630266	-0.213922	0.0197275	-0.00495011	-0.27837	0.0283902	0.00115222	0.217199	-0.0233478	0.0585549	0.162291	-0.0143142	0.0429361	0.104813	-0.00882038	0.0331304	0.0587028	-0.0110613	0.0229327	0.00893567	-0.00944357	0.0147101	-0.0427103
Pan_troglodytes	0.198577	-0.0102866	0.0762092	0.241591	0.0321968	0.0756991	0.192319	0.0218463	0.0510695	0.139576	0.0253779	0.0337852	0.0800826	0.0303887	0.0210508	0.0179878	0.031227	0.0115336	-0.0382335	0.0314307	0.00164154	-0.0975237	0.029893	-0.00696254	-0.153196	0.0246325	-0.00878651	-0.206024	0.0122906	0.000251725	-0.263585	0.0102101	0.00605193	0.214216	-0.0265992	0.0700651	0.1621	-0.0158168	0.0480996	0.107926	-0.00825646	0.0344778	0.0561513	-0.0076372	0.0215561	0.00601896	-0.00244653	0.0136378	-0.0438113
Pan_troglodytes	0.185514	-0.00845402	0.0743072	0.236178	0.0370347	0.0714202	0.192125	0.0269361	0.049262	0.138996	0.0267153	0.0366423	0.0813277	0.0298544	0.0248912	0.0228068	0.0306512	0.0143502	-0.0350105	0.0315964	0.00257079	-0.0952056	0.0286782	-0.00418059	-0.153658	0.0240605	-0.00570227	-0.213028	0.0187683	-0.00122057	-0.273402	0.0269274	0.00716891	0.214445	-0.0267249	0.0573147	0.165039	-0.0170769	0.0491261	0.108149	-0.0110269	0.0350465	0.0558162	-0.0109247	0.0231325	0.00991962	-0.0100509	0.014157	-0.0364489
Pan_troglodytes	0.210739	-0.00887226	0.0696219	0.260072	0.0246346	0.0750345	0.194316	0.0202792	0.0497957	0.133175	0.0233484	0.0360441	0.0759163	0.0294974	0.0215496	0.0187618	0.0297383	0.0110849	-0.0380428	0.0274484	0.00345675	-0.0967374	0.0255298	-0.00489695	-0.154207	0.0211864	-0.00758595	-0.209062	0.0164884	-0.00302767	-0.264499	0.0238017	0.00472652	0.224429	-0.0264847	0.0591832	0.163706	-0.0126617	0.0448365	0.10559	-0.00737886	0.0327679	0.0542373	-0.00547944	0.0222089	0.00479557	-0.00420098	0.0146374	-0.0454174
Pan_troglodytes	0.193201	-0.00753355	0.0721575	0.243436	0.0375328	0.0750808	0.18691	0.0238224	0.0461286	0.128363	0.0247661	0.0308946	0.0787075	0.0284297	0.0221547	0.0240927	0.0296882	0.0146258	-0.03559	0.0302415	0.00488047	-0.0927046	0.0281568	-0.00219097	-0.155905	0.0234394	-0.0060713	-0.221496	0.0169599	-0.00282536	-0.275357	0.0276291	0.00376555	0.210971	-0.0256241	0.0632487	0.169043	-0.0158733	0.0481418	0.118833	-0.0116806	0.0344223	0.0668321	-0.0114315	0.02252	0.0157447	-0.00761299	0.0144397	-0.0394484
Pan_troglodytes	0.19997	-0.00950638	0.0696303	0.250143	0.037655	0.0754408	0.191373	0.0266446	0.0474793	0.136915	0.0265982	0.0356342	0.0816829	0.0287757	0.0247272	0.0233257	0.0297154	0.0155891	-0.0344423	0.028474	0.00616384	-0.09271	0.0267876	-0.00300508	-0.154502	0.0230952	-0.0072807	-0.216134	0.0189386	-0.00418855	-0.276151	0.030193	0.00321436	0.224714	-0.0265307	0.0563825	0.163636	-0.0163464	0.0455225	0.106481	-0.0107457	0.0358752	0.0547749	-0.0112905	0.0246602	0.00736302	-0.0113511	0.0161921	-0.0428429
Pan_troglodytes	0.181013	-0.00473061	0.0766243	0.224929	0.0386424	0.0782138	0.182806	0.0296623	0.0496193	0.133684	0.0276177	0.0370767	0.0840498	0.0248628	0.0256167	0.0244195	0.0226811	0.0135357	-0.0380334	0.0228331	0.00273678	-0.097135	0.0218702	-0.00362407	-0.17203	0.0220361	-0.00787279	-0.245723	0.0293015	-0.00356265	-0.280274	0.0498831	0.0131078	0.205496	-0.0208825	0.059192	0.160283	-0.0171232	0.0460318	0.110969	-0.0137484	0.0351375	0.061401	-0.0160613	0.0246011	0.00811486	-0.0173213	0.0162373	-0.0405915
Pan_troglodytes	0.187767	-0.0101173	0.0769844	0.235109	0.0361265	0.0787859	0.185989	0.0268815	0.0500345	0.14232	0.0271378	0.0368339	0.0821482	0.0310693	0.0207408	0.0174919	0.0316641	0.00963808	-0.0394833	0.0290765	0.00267671	-0.098567	0.0277287	-0.00389624	-0.15866	0.0260356	-0.006016	-0.218894	0.0215091	-4.32588e-05	-0.278498	0.0331802	0.0091805	0.214933	-0.0298145	0.063015	0.170181	-0.0173925	0.0526075	0.112616	-0.0093706	0.0350758	0.0582217	-0.00984018	0.0213788	0.00803386	-0.0104383	0.013985	-0.0445102
Pan_troglodytes	0.196638	-0.0127987	0.0668764	0.242551	0.0367217	0.0760693	0.188969	0.0298789	0.0492028	0.136752	0.0285767	0.038711	0.0852187	0.0297974	0.0269256	0.0182805	0.0303671	0.0157272	-0.0430967	0.029441	0.00622946	-0.0968995	0.0283634	-0.00170798	-0.155336	0.024852	-0.00477762	-0.21295	0.0189605	-0.00047536	-0.275923	0.0298214	0.00470704	0.214241	-0.0263347	0.058737	0.158648	-0.0136098	0.0467998	0.103454	-0.00615522	0.0370488	0.0550289	-0.00897495	0.0259761	0.00613982	-0.00931872	0.0157	-0.0435837
Pan_troglodytes	0.201821	-0.0159686	0.0728498	0.238449	0.0358622	0.0627723	0.19201	0.0257865	0.0497053	0.13873	0.0248135	0.0359793	0.0841152	0.0264865	0.0252478	0.0212666	0.0285651	0.0151251	-0.0373677	0.0292961	0.00446886	-0.0986151	0.0267255	-0.00319112	-0.156118	0.0239638	-0.00607568	-0.206495	0.0176856	-0.00320614	-0.266016	0.0235227	0.00104511	0.217152	-0.0274834	0.0632765	0.160593	-0.0154605	0.0492472	0.103889	-0.00908444	0.0374019	0.0567082	-0.011504	0.0258506	0.00694682	-0.00921345	0.0161765	-0.0419478
Pan_troglodytes	0.191713	-0.00889796	0.0790928	0.236571	0.0295832	0.0734067	0.193401	0.0266623	0.050674	0.13809	0.027861	0.0359214	0.0787146	0.0302061	0.0230833	0.0213536	0.0266601	0.0175667	-0.0379893	0.0254616	0.00830331	-0.0935203	0.0241025	-0.000343212	-0.152563	0.0213148	-0.00588858	-0.211681	0.0187274	-0.00402782	-0.268798	0.0317112	0.00422627	0.213427	-0.0220285	0.0632844	0.158542	-0.0149129	0.0500885	0.104765	-0.00669619	0.0384751	0.0569418	-0.0106894	0.0278303	0.00850741	-0.0136751	0.0170533	-0.0401194
Pan_troglodytes	0.183666	-0.00230279	0.0741594	0.229843	0.0412171	0.0792533	0.194808	0.0294111	0.0479329	0.144925	0.0263516	0.0344574	0.083738	0.0235605	0.023348	0.0224536	0.020768	0.014599	-0.0435592	0.02303	0.000681385	-0.109063	0.0237133	-0.00858951	-0.178695	0.0267313	-0.00704503	-0.229402	0.0359675	0.00958602	-0.251787	0.0568569	0.0298088	0.207669	-0.0208973	0.0609634	0.155857	-0.0142612	0.0478088	0.105364	-0.0150487	0.036889	0.0552666	-0.0171318	0.02588	0.00401934	-0.0169305	0.0161435	-0.0459086
Pan_troglodytes	0.190209	-0.007772	0.0751052	0.240929	0.0369689	0.0818854	0.190263	0.0254843	0.0519797	0.140314	0.0250226	0.0335931	0.0840914	0.0276731	0.0176877	0.0202385	0.0270509	0.009505	-0.0375973	0.0283056	0.001255	-0.0983807	0.0304724	-0.00462011	-0.15691	0.0264219	-0.00404177	-0.209475	0.0199416	0.00328658	-0.271693	0.0249261	0.0104393	0.209357	-0.0265294	0.0663274	0.157127	-0.0154226	0.0490929	0.107186	-0.00820941	0.0361605	0.0601459	-0.0107943	0.0238378	0.00713908	-0.0131995	0.014625	-0.0409649
Pan_troglodytes	0.177871	-0.00648174	0.0815952	0.231426	0.0370547	0.0808807	0.182259	0.0262174	0.0531538	0.135546	0.0269072	0.0354011	0.087203	0.0298875	0.0214094	0.025617	0.0300677	0.0102064	-0.0353042	0.030931	-0.00149689	-0.0936958	0.0298277	-0.00659264	-0.153517	0.026101	-0.00275945	-0.213473	0.0217762	0.00557565	-0.279676	0.0275456	0.0145776	0.208407	-0.0226255	0.0668018	0.159307	-0.0166998	0.0505293	0.108567	-0.015035	0.0341178	0.0577983	-0.012177	0.0230502	0.00808557	-0.010507	0.0140129	-0.0415995
Pan_troglodytes	0.179231	-0.00673673	0.0754795	0.232378	0.0371105	0.076756	0.191705	0.0306294	0.0521644	0.138822	0.0297689	0.0372618	0.0771199	0.0299882	0.0248928	0.0228732	0.0285393	0.0175851	-0.0383916	0.0284113	0.00829584	-0.0981815	0.0285023	-0.000196145	-0.158143	0.0268742	-0.0045086	-0.216765	0.0247217	-0.000877232	-0.277601	0.0341227	0.00950776	0.211346	-0.0258468	0.0606675	0.161858	-0.0156491	0.0487489	0.107394	-0.0113996	0.0373148	0.0575147	-0.0138957	0.0266504	0.00993531	-0.0153611	0.0169343	-0.0366464
Pan_troglodytes	0.174104	-0.0131066	0.070845	0.232313	0.0377344	0.0776027	0.189196	0.0272917	0.0489358	0.141443	0.0265983	0.0363646	0.0891806	0.0301412	0.0237436	0.0281717	0.0308739	0.0125866	-0.0368345	0.0289629	0.00351951	-0.0947508	0.0262577	-0.00294608	-0.155197	0.0228627	-0.00642197	-0.220566	0.0191959	-0.00368395	-0.285624	0.0315408	0.00339352	0.203529	-0.0282934	0.0600692	0.155842	-0.0173714	0.0481227	0.105976	-0.00995617	0.0386128	0.056445	-0.0068748	0.027095	0.0085413	-0.00641299	0.016252	-0.039794
Pan_troglodytes	0.193072	-0.0112379	0.0782701	0.241583	0.0344854	0.081407	0.188285	0.0251751	0.0495277	0.135437	0.027355	0.0333928	0.078845	0.0339672	0.0209864	0.0192647	0.0350801	0.0115624	-0.0419898	0.0347922	0.0017803	-0.100486	0.0322909	-0.00461483	-0.15625	0.0272473	-0.00320771	-0.209177	0.0199381	0.00363779	-0.273451	0.0235003	0.0102832	0.208549	-0.0279455	0.0704237	0.153329	-0.0164379	0.0517617	0.0999865	-0.0132502	0.0390763	0.0561588	-0.0131108	0.0281934	0.00782865	-0.0112018	0.0185423	-0.038219
Pan_troglodytes	0.187524	-0.0199352	0.0798506	0.236236	0.0416817	0.0806399	0.190492	0.0318987	0.0502208	0.130506	0.0317433	0.0400094	0.073577	0.0341193	0.0284537	0.013016	0.0335275	0.0187687	-0.0447623	0.0320887	0.00959464	-0.101549	0.0309196	0.000899592	-0.156309	0.0275812	-0.00148384	-0.21221	0.0243228	0.00186716	-0.271394	0.0333967	0.00727354	0.20302	-0.033907	0.0669396	0.166505	-0.0161138	0.0504616	0.106988	-0.0101578	0.036109	0.0571422	-0.0109601	0.0268945	0.00917526	-0.0120909	0.0185789	-0.0383027
Pan_troglodytes	0.202611	-0.0121447	0.0686199	0.262352	0.0322229	0.0676521	0.189843	0.0213217	0.0424292	0.129882	0.0256125	0.0302616	0.079654	0.0293322	0.020873	0.02407	0.0296157	0.0126302	-0.0377131	0.028493	0.00286086	-0.0955829	0.0259475	-0.0055881	-0.15363	0.0212681	-0.00686209	-0.211481	0.0160746	-0.00402084	-0.268471	0.0228325	9.35495e-05	0.231082	-0.0327084	0.0590332	0.172106	-0.0170742	0.0466965	0.114247	-0.0103356	0.0345992	0.0615736	-0.00826049	0.0231854	0.0109233	-0.008714	0.0121806	-0.0406511
Pan_troglodytes	0.187734	-0.0109891	0.0711569	0.246349	0.033451	0.0804054	0.186243	0.0255929	0.0483041	0.133617	0.0272654	0.0338583	0.0821472	0.0309232	0.0203698	0.0222084	0.0312366	0.00977236	-0.0351814	0.0309434	0.00155321	-0.094872	0.0295727	-0.00633795	-0.151975	0.0249163	-0.00737579	-0.218273	0.0158876	-0.00269739	-0.286729	0.0248572	0.00633293	0.215811	-0.0318061	0.0606332	0.162905	-0.0180645	0.050213	0.106851	-0.00997312	0.0378157	0.0554964	-0.0106138	0.0266255	0.00952076	-0.00930548	0.0182904	-0.0389784
Pan_troglodytes	0.19843	-0.0112098	0.0680818	0.251186	0.0316984	0.0683652	0.191402	0.0219079	0.0443747	0.133846	0.0255145	0.0341089	0.0800321	0.0302378	0.0239794	0.0211217	0.0314966	0.0134811	-0.0337648	0.0303088	0.00492429	-0.092473	0.0266034	-0.0024354	-0.150875	0.020921	-0.0068014	-0.209183	0.014267	-0.00615151	-0.277093	0.0172749	-0.00542908	0.215162	-0.0261478	0.060928	0.161394	-0.0164269	0.044527	0.105427	-0.0110903	0.0346752	0.0551774	-0.00970743	0.0271115	0.00897523	-0.00674912	0.021719	-0.0406415
Pan_troglodytes	0.184729	-0.00652515	0.0739519	0.241514	0.039891	0.0747543	0.190748	0.0234037	0.0466524	0.123253	0.0217312	0.0321078	0.0794778	0.0233627	0.0213515	0.0171898	0.0245975	0.00939524	-0.0363584	0.0274958	0.0019945	-0.095649	0.0289558	-0.00558053	-0.15287	0.0247131	-0.0040905	-0.220351	0.0149568	0.00344979	-0.286702	0.0209048	0.00677926	0.203796	-0.0221534	0.0660467	0.160604	-0.0152987	0.0496719	0.113303	-0.011606	0.0341605	0.0617522	-0.00971115	0.0228227	0.0122902	-0.00796417	0.0112663	-0.0355554
Pan_troglodytes	0.187113	-0.00716043	0.0740387	0.239845	0.0338341	0.0711686	0.183757	0.0234884	0.045516	0.135419	0.0260847	0.0323417	0.0809752	0.0284069	0.0214207	0.0220408	0.029638	0.013319	-0.0392502	0.0299198	0.00422796	-0.0962488	0.0292	-0.000562769	-0.150016	0.0273141	-0.0037143	-0.215474	0.0158121	0.00269239	-0.286685	0.0232208	0.000161934	0.209538	-0.0253528	0.0630823	0.159506	-0.0161538	0.0457502	0.110127	-0.0106818	0.0358952	0.0620315	-0.0110587	0.0256586	0.0143467	-0.00725314	0.0192998	-0.0390653
Pan_troglodytes	0.187022	-0.00833953	0.0726891	0.240047	0.0406826	0.0736637	0.191183	0.0267035	0.0464897	0.134282	0.0277967	0.0352435	0.077316	0.0283131	0.0243642	0.0191656	0.0287417	0.0153966	-0.0392996	0.0292613	0.00673516	-0.0974147	0.0273037	-0.000152332	-0.155787	0.0237106	-0.00425284	-0.21322	0.0182822	-0.00286986	-0.271507	0.0255628	0.000340113	0.209431	-0.0232777	0.0619146	0.161316	-0.0171118	0.0470293	0.11258	-0.0126017	0.0349582	0.0613611	-0.0119789	0.0247086	0.0103942	-0.0111702	0.0149838	-0.0379782
Pan_troglodytes	0.185491	-0.00389052	0.0738553	0.241927	0.0323959	0.073076	0.189436	0.0231202	0.0475888	0.137969	0.0256525	0.0313512	0.0748582	0.0270445	0.0187171	0.0158107	0.0287315	0.0100811	-0.0412546	0.0285516	0.00131654	-0.0972446	0.026127	-0.0027259	-0.153471	0.0231205	-0.00385595	-0.2106	0.0173226	0.00184869	-0.27679	0.0257368	0.00771625	0.211178	-0.0240566	0.0635252	0.160467	-0.0142103	0.0488579	0.106502	-0.0119346	0.0351975	0.0585442	-0.0139666	0.0233863	0.00966107	-0.011801	0.0148991	-0.0391546
Pan_troglodytes	0.192487	-0.00848244	0.0741627	0.23382	0.0393022	0.0736888	0.183595	0.0272489	0.04951	0.131879	0.0236981	0.0372896	0.0802335	0.0255937	0.026031	0.0208371	0.027297	0.0170496	-0.0361247	0.029527	0.00658364	-0.0975155	0.0280122	0.000299075	-0.156613	0.0250204	-0.00201527	-0.218048	0.0213985	0.000977133	-0.27703	0.0334171	0.000662264	0.211229	-0.0248795	0.0592924	0.159732	-0.0170807	0.0466804	0.108401	-0.0139581	0.0358073	0.0589146	-0.0126374	0.0271125	0.00972163	-0.0112894	0.0173966	-0.0416315
Pan_troglodytes	0.191858	-0.0146582	0.067014	0.252305	0.0353887	0.0737374	0.189564	0.0217599	0.0434398	0.137056	0.0247816	0.0314515	0.0805995	0.0279815	0.0200112	0.0215682	0.0296242	0.0110528	-0.031759	0.0288994	0.00271965	-0.0852326	0.0265752	-0.00523321	-0.144485	0.0212648	-0.00910538	-0.203046	0.0136255	-0.00801342	-0.276866	0.0148772	-0.00692604	0.208843	-0.0293886	0.0562424	0.162456	-0.0144202	0.0473722	0.112946	-0.00990448	0.0346294	0.0593939	-0.0104487	0.024238	0.00975722	-0.00514499	0.0178457	-0.0394573
Pan_troglodytes	0.188573	-0.0104233	0.0758607	0.24225	0.0444978	0.0850052	0.191233	0.0287308	0.0523044	0.133938	0.0269643	0.0372351	0.0741526	0.0279587	0.0240632	0.017151	0.0287141	0.0146536	-0.0440677	0.0298665	0.00250123	-0.0990482	0.0272731	-0.00191481	-0.151065	0.0251013	-0.00342148	-0.213784	0.0223035	0.00195462	-0.273626	0.0388461	0.0100831	0.21155	-0.0287128	0.0629222	0.15824	-0.0163887	0.0502642	0.106684	-0.0122741	0.0382189	0.0585677	-0.0128306	0.0265802	0.0120464	-0.0106669	0.0186906	-0.0353212
Pan_troglodytes	0.18958	-0.0101867	0.0676597	0.238722	0.0387769	0.0724456	0.188045	0.0264681	0.0444334	0.128604	0.0264923	0.0340467	0.078827	0.0301963	0.0246681	0.0233882	0.0295602	0.0152425	-0.0395827	0.0269989	0.00651914	-0.0981721	0.0245427	-0.00153546	-0.155659	0.0217264	-0.00547173	-0.21487	0.0205319	-0.00379803	-0.272225	0.0306871	-0.000171345	0.204025	-0.0257868	0.0588578	0.161095	-0.0167201	0.0461275	0.110591	-0.0106056	0.0356442	0.0579117	-0.0107569	0.0247922	0.00985734	-0.00987404	0.0172434	-0.0391118
Pan_troglodytes	0.192195	-0.00828317	0.0746189	0.244681	0.0289462	0.0710257	0.184986	0.023007	0.0444116	0.133962	0.0273378	0.0307812	0.0798426	0.0299113	0.0204804	0.0192506	0.0274544	0.012742	-0.0413784	0.0262016	0.00308636	-0.0954997	0.0256993	-0.00603366	-0.155881	0.0209189	-0.00702124	-0.212994	0.0150995	-0.00261398	-0.277728	0.0242775	-0.000956846	0.209438	-0.0266028	0.0598527	0.159936	-0.0163834	0.04812	0.111007	-0.0101076	0.0378798	0.0591365	-0.0112404	0.0276113	0.0071197	-0.010715	0.0177883	-0.0394422
Pan_troglodytes	0.190174	-0.00648006	0.0726664	0.239283	0.0386821	0.0711014	0.192028	0.0274576	0.0474982	0.129902	0.0216776	0.0349288	0.0750919	0.0227403	0.0224229	0.0151953	0.0244376	0.0117886	-0.041522	0.0268332	0.00146047	-0.09919	0.0252699	-0.00374442	-0.153	0.023556	-0.00526177	-0.213867	0.0203383	0.00176125	-0.265366	0.0284768	0.0113241	0.213366	-0.0210031	0.0600883	0.160155	-0.012152	0.0518848	0.113163	-0.0105621	0.0387673	0.0604703	-0.0134597	0.0250848	0.0102236	-0.0103498	0.0152549	-0.0332815
Pan_troglodytes	0.164912	-0.00640515	0.0861339	0.230277	0.0381736	0.0790739	0.184095	0.0266575	0.0515968	0.130633	0.0274722	0.0363193	0.0782387	0.0296327	0.0209215	0.0204086	0.0269428	0.0128209	-0.0393147	0.0299668	-0.000247941	-0.0953586	0.0285498	-0.00607524	-0.153135	0.0225503	-0.000894354	-0.212311	0.0195225	0.00596265	-0.264614	0.0354336	0.0141391	0.193352	-0.0281137	0.069856	0.156118	-0.016159	0.0540878	0.109992	-0.0111203	0.0375497	0.060157	-0.0119538	0.0272206	0.00500663	-0.0126168	0.0172615	-0.0457142
Pan_troglodytes	0.182285	-0.0106743	0.0733213	0.239939	0.0363612	0.0669231	0.191009	0.0263981	0.045649	0.130736	0.0276209	0.0348683	0.0780054	0.0283451	0.0274913	0.0191048	0.0309846	0.0172594	-0.0387137	0.0323204	0.00737951	-0.0973637	0.0320525	-0.00284104	-0.150709	0.0271836	-0.00487664	-0.211919	0.0196027	-0.000651927	-0.26372	0.0252245	0.00479479	0.206398	-0.030856	0.0603262	0.158654	-0.0177125	0.0485257	0.109895	-0.0125263	0.0400224	0.0558616	-0.0123478	0.028193	0.00659969	-0.00990403	0.0203854	-0.040241
Pan_troglodytes	0.193857	-0.00842756	0.0675829	0.240244	0.0330451	0.0696108	0.188311	0.0259872	0.0483435	0.130166	0.0259352	0.0348234	0.0795455	0.0302653	0.023993	0.0170754	0.0309758	0.0139823	-0.040988	0.0301162	0.00402685	-0.0964638	0.0256206	0.0013159	-0.151266	0.025513	-0.00499959	-0.214643	0.0198005	-0.000917591	-0.277623	0.0227877	0.0044957	0.212201	-0.0259486	0.0586563	0.163784	-0.0149126	0.0462222	0.112459	-0.00921299	0.036193	0.0605095	-0.0104773	0.0240939	0.0152201	-0.00608869	0.0164693	-0.0356705
Pan_troglodytes	0.191053	-0.00388073	0.0747054	0.24177	0.0370953	0.0790119	0.185153	0.0284341	0.0474285	0.129493	0.0265176	0.0359055	0.0766477	0.032132	0.0238326	0.0149756	0.0301865	0.0174992	-0.0435636	0.0293259	0.00700236	-0.101288	0.0285292	-0.00115054	-0.148638	0.0253404	-0.000930706	-0.209453	0.0210805	0.00354392	-0.273651	0.0288287	0.00915837	0.210493	-0.0229725	0.0633384	0.165046	-0.0151171	0.0489851	0.113442	-0.0126677	0.0348456	0.0606136	-0.0102687	0.0266233	0.0106674	-0.00828827	0.017753	-0.0373456
Pan_troglodytes	0.190268	-0.00560451	0.0678089	0.2428	0.0387153	0.0688377	0.188679	0.0251758	0.044876	0.12875	0.0227491	0.0326968	0.0821813	0.0261184	0.0241307	0.0205997	0.0269296	0.0138148	-0.0397103	0.0267738	0.00259485	-0.0975077	0.0249182	-0.00269989	-0.159499	0.0213413	-0.00455517	-0.216147	0.0162586	-0.00190723	-0.265653	0.0220441	0.0042765	0.212525	-0.0222222	0.0617359	0.160848	-0.0134715	0.0472548	0.114208	-0.0107851	0.0363197	0.0647356	-0.0114239	0.0255929	0.0147637	-0.00845551	0.015903	-0.0334558
Gorilla_beringei	0.169505	-0.0113355	0.0788571	0.228928	0.0604697	0.0771117	0.17751	0.0403045	0.0490537	0.129637	0.0372501	0.0303791	0.0760086	0.0347214	0.0217541	0.0188682	0.0336883	0.0124756	-0.0300471	0.0323111	0.00732041	-0.087651	0.0327376	0.000392591	-0.14795	0.0334119	-0.00152711	-0.205744	0.0350916	0.00221372	-0.265084	0.04432	0.0127957	0.194707	-0.0337504	0.0592711	0.149211	-0.0296696	0.0427814	0.0915048	-0.0290087	0.030176	0.0452639	-0.028115	0.024576	-9.673e-05	-0.023626	0.0198018	-0.0446546
Gorilla_beringei	0.165698	-0.00724958	0.0789762	0.230472	0.0602907	0.0754952	0.184954	0.0401123	0.0486531	0.133594	0.0373751	0.0302154	0.0721852	0.0311279	0.0202203	0.0185585	0.0319439	0.0129778	-0.033382	0.0318195	0.00773032	-0.0878492	0.0331711	0.00144652	-0.147674	0.0358088	-0.000504832	-0.203905	0.0368731	0.00508217	-0.262289	0.044985	0.0155282	0.19139	-0.0309997	0.0585877	0.141208	-0.0279918	0.0442636	0.0886779	-0.0261982	0.0336761	0.0483328	-0.0250333	0.0253156	0.0045669	-0.0225584	0.0176366	-0.037793
Gorilla_beringei	0.143269	-0.00623734	0.0738725	0.241538	0.0616023	0.0693485	0.179073	0.0392686	0.045053	0.138499	0.0364805	0.0331671	0.0763623	0.0342376	0.0188993	0.0216622	0.0342209	0.0119717	-0.0325594	0.0353082	0.00634901	-0.0930581	0.0384828	0.00212548	-0.144841	0.0369846	0.00194469	-0.202715	0.034279	0.00621199	-0.268778	0.0411184	0.0161523	0.185282	-0.0339055	0.0539783	0.138347	-0.0281096	0.0357196	0.094131	-0.0274477	0.0320133	0.0565684	-0.0241606	0.0273562	0.00490232	-0.0222644	0.0181652	-0.0408724
Gorilla_beringei	0.147325	-0.00230609	0.079165	0.234259	0.0637458	0.0762663	0.179527	0.0415114	0.0498929	0.131874	0.0370161	0.0304658	0.0734429	0.0350441	0.0189368	0.0181763	0.0348204	0.0119096	-0.0328925	0.0339631	0.00740542	-0.0895203	0.0361814	0.000931915	-0.14717	0.0362987	0.000745178	-0.204526	0.031373	0.00809279	-0.266757	0.0365105	0.0199612	0.18917	-0.031785	0.0587936	0.142276	-0.0287265	0.0456063	0.0942773	-0.0280054	0.0340449	0.0543635	-0.0261905	0.0251357	0.0074397	-0.0238271	0.0182439	-0.0392385
Gorilla_beringei	0.159891	-0.00916035	0.0856432	0.235229	0.0533236	0.0788821	0.177021	0.0412076	0.0461623	0.12855	0.0358355	0.027619	0.0797116	0.0338743	0.0176142	0.0252596	0.0320124	0.0114231	-0.0287773	0.0304338	0.00390165	-0.0842781	0.0300456	-0.00326859	-0.145231	0.0298477	-0.00588432	-0.204647	0.0325835	0.00183032	-0.259295	0.0427917	0.0213367	0.197531	-0.0281693	0.0641827	0.152584	-0.0256689	0.0433872	0.0991123	-0.0228745	0.0281023	0.0538817	-0.0221148	0.019335	0.0038477	-0.0191405	0.012993	-0.0401205
Gorilla_beringei	0.145152	-0.0109383	0.0900757	0.234689	0.0607118	0.0723426	0.186219	0.0372767	0.0474916	0.12919	0.0347552	0.026747	0.0751347	0.0326037	0.0146789	0.0196054	0.031635	0.00618639	-0.033724	0.030729	0.000675659	-0.086926	0.0309482	-0.00116538	-0.143682	0.0291061	0.00170181	-0.204069	0.0292599	0.0087929	-0.26322	0.0379993	0.0267645	0.185784	-0.0278324	0.0665478	0.149429	-0.0294718	0.0507593	0.0998075	-0.028875	0.034428	0.052078	-0.0285968	0.0239111	0.00149856	-0.0236579	0.0152727	-0.041212
Gorilla_beringei	0.142247	-0.0141083	0.0844515	0.209268	0.0423377	0.0709257	0.168782	0.0357906	0.0447449	0.1191	0.0400729	0.026184	0.0612241	0.0394158	0.0133529	0.00858637	0.0387298	0.00439843	-0.0518561	0.0384545	-0.000698389	-0.106648	0.0372842	0.00051927	-0.158724	0.0307007	0.00679713	-0.210761	0.0292276	0.00972935	-0.268678	0.0394126	0.0204124	0.175907	-0.0350833	0.0672671	0.138305	-0.0269203	0.051552	0.0973245	-0.0239356	0.0318843	0.0482798	-0.0216567	0.0214185	0.0037375	-0.0207586	0.0114765	-0.040835
Gorilla_beringei	0.153931	-0.00701098	0.0832745	0.219001	0.0680327	0.0758019	0.185723	0.0375281	0.0476387	0.142935	0.0303522	0.0244502	0.0811727	0.0304632	0.0162984	0.0213379	0.0315603	0.0132105	-0.02968	0.0338373	0.00806364	-0.0845732	0.0346704	0.00285805	-0.143661	0.031381	0.00145686	-0.202972	0.0312985	0.00254675	-0.257699	0.039387	0.0107311	0.184335	-0.028399	0.061794	0.141012	-0.0285204	0.0407052	0.0932456	-0.0273006	0.0264303	0.0570242	-0.0279253	0.0193452	0.00754539	-0.023749	0.0144905	-0.0385512
Gorilla_beringei	0.142376	-0.0108649	0.0818925	0.206359	0.0687324	0.0792352	0.178985	0.0448544	0.0474391	0.131244	0.0368614	0.0300816	0.0784311	0.0349391	0.0188099	0.023637	0.0347741	0.0105624	-0.0311437	0.0348385	0.00626904	-0.0850155	0.0350809	0.00436221	-0.14529	0.0377412	0.0067837	-0.206527	0.0437057	0.0127588	-0.255409	0.050921	0.0302575	0.178526	-0.0326088	0.0619719	0.141614	-0.0315835	0.0477357	0.0894738	-0.0352094	0.0323345	0.045883	-0.0361144	0.0243809	-0.000429234	-0.0306905	0.0186625	-0.0422614
Gorilla_beringei	0.163458	-0.00614153	0.0662556	0.219719	0.0401512	0.0679396	0.178409	0.0332999	0.0427969	0.122968	0.0364529	0.0262205	0.0603167	0.0379397	0.0183221	0.000763279	0.0378503	0.0105415	-0.0544133	0.0361948	0.00616065	-0.10916	0.0334852	0.00361151	-0.159447	0.0281768	0.00440325	-0.21236	0.0304544	0.00477237	-0.266496	0.0388219	0.0108227	0.192541	-0.0343851	0.0502787	0.135122	-0.0249889	0.0405954	0.0899329	-0.0197266	0.0345397	0.0437403	-0.0190342	0.0239207	-0.000463895	-0.019378	0.0116307	-0.0480609
Gorilla_beringei	0.141659	-0.00770047	0.0890711	0.216059	0.0681067	0.0796602	0.181095	0.0409443	0.0475531	0.141534	0.0364305	0.0313757	0.0759486	0.0363063	0.0249198	0.0119832	0.0356024	0.0164237	-0.0334644	0.0361827	0.0100194	-0.085212	0.0373736	0.00543429	-0.143851	0.0383144	0.00672215	-0.203848	0.0413097	0.011705	-0.262736	0.0498458	0.0246733	0.187511	-0.0300515	0.0625703	0.14547	-0.0296698	0.0453779	0.0941602	-0.02643	0.0309821	0.0533276	-0.0249879	0.0231663	0.00624102	-0.0222631	0.0147303	-0.037294
Gorilla_beringei	0.154543	-0.00790542	0.0780413	0.217184	0.0448738	0.0648098	0.167465	0.03582	0.0431992	0.115666	0.0365915	0.026088	0.0600421	0.037277	0.0152148	0.00514826	0.0391147	0.00646352	-0.0507102	0.0386231	0.00181153	-0.106074	0.0360251	0.00162261	-0.161123	0.0324358	0.00461681	-0.216118	0.0301471	0.00859654	-0.269769	0.0350711	0.0237204	0.186868	-0.0328421	0.0642419	0.140863	-0.0276402	0.0502558	0.0968773	-0.0237677	0.0352283	0.0496905	-0.0234582	0.0247327	0.00378139	-0.0218956	0.0142683	-0.0443087
Gorilla_beringei	0.14142	-0.0238283	0.0907084	0.222406	0.0594797	0.0741949	0.175706	0.0431084	0.0489698	0.132158	0.0425163	0.0279589	0.0833416	0.0409291	0.0166431	0.0262972	0.0403208	0.0104181	-0.0315303	0.0383374	0.00543202	-0.0889562	0.0364084	0.00219689	-0.148265	0.0354791	0.00278592	-0.20346	0.0362753	0.0085591	-0.264288	0.049465	0.0198082	0.184892	-0.0371249	0.0573753	0.145886	-0.0318424	0.0438135	0.093221	-0.0264907	0.0322932	0.0469766	-0.027477	0.0233324	0.00114632	-0.0232763	0.0147675	-0.0401506
Gorilla_beringei	0.15979	-0.0040283	0.076855	0.212076	0.0440213	0.0717815	0.167881	0.0374702	0.0463192	0.115399	0.0354832	0.0266431	0.0621109	0.0347123	0.0136087	0.0030851	0.0367737	0.0017618	-0.0527133	0.0372069	-0.0029096	-0.104484	0.0339054	-0.00142771	-0.160409	0.0318129	0.00369472	-0.216635	0.0331454	0.00936676	-0.26829	0.0362976	0.024418	0.193855	-0.0336758	0.0623211	0.138738	-0.0244531	0.046816	0.0952107	-0.0197942	0.0352011	0.0483098	-0.0229431	0.0231792	0.00112886	-0.0212112	0.0136752	-0.0462206
Gorilla_beringei	0.142284	-0.016984	0.0875287	0.232077	0.0597752	0.0783418	0.172514	0.0392843	0.0491347	0.1343	0.0378725	0.0310405	0.0763284	0.0392499	0.0147858	0.0166679	0.0409224	0.00487579	-0.0346434	0.0391312	0.001597	-0.0952891	0.0361763	0.000732157	-0.148037	0.0335726	0.00507649	-0.200106	0.0331058	0.0111148	-0.263019	0.0407899	0.0257157	0.193444	-0.0356474	0.0666452	0.153257	-0.0300031	0.0456711	0.101051	-0.0272697	0.0318722	0.054149	-0.0266509	0.0242974	0.00610667	-0.0212892	0.0157826	-0.035529
Gorilla_beringei	0.147293	-0.00391892	0.0843254	0.209251	0.0489538	0.0687482	0.169961	0.0358098	0.0465967	0.11906	0.0366233	0.0238054	0.0613115	0.0357642	0.0091295	0.00246751	0.0349648	0.0043056	-0.0523284	0.0361265	-0.000114082	-0.107253	0.0351697	-0.00202864	-0.161382	0.0306881	0.0045032	-0.218229	0.0304543	0.0121181	-0.263821	0.0362818	0.0281396	0.188073	-0.0357163	0.0644954	0.141851	-0.0254149	0.0506622	0.101096	-0.0224214	0.0353335	0.0493538	-0.0241752	0.0225648	0.00276353	-0.0235929	0.013072	-0.0452991
Gorilla_beringei	0.144965	-0.00686058	0.0842667	0.231057	0.0667067	0.0749285	0.187047	0.0409352	0.0483067	0.133503	0.0353619	0.0295226	0.0786145	0.0299711	0.0184992	0.0233542	0.0300356	0.00688644	-0.0367414	0.0303751	0.000659386	-0.0999198	0.0285792	-2.43842e-05	-0.165387	0.0273638	0.00249074	-0.226233	0.0342145	0.0107176	-0.268838	0.0459047	0.0268634	0.218012	-0.0342807	0.0683843	0.168573	-0.0283176	0.0449791	0.120155	-0.0276782	0.0316041	0.0756988	-0.0256567	0.0212564	0.0203819	-0.019454	0.0129311	-0.0301628
Gorilla_beringei	0.148588	-0.0123763	0.0811099	0.219197	0.0464461	0.0619479	0.171248	0.0333232	0.0393139	0.117766	0.0344177	0.0210253	0.062387	0.0365008	0.0105351	0.00577672	0.039188	0.00175344	-0.0516865	0.0390083	-0.00264957	-0.108746	0.0336701	-0.00205455	-0.164311	0.028491	-0.00117165	-0.223706	0.0264944	0.00348621	-0.277775	0.0281347	0.0214	0.192801	-0.0302049	0.0637493	0.142859	-0.0258799	0.0507838	0.0956454	-0.0253974	0.0323364	0.0457761	-0.0261777	0.0229545	0.00230467	-0.0234388	0.0105968	-0.0441112
Gorilla_beringei	0.149762	-0.00914316	0.0875933	0.206991	0.0399842	0.0781244	0.164851	0.0389516	0.0463323	0.114756	0.040868	0.0225202	0.0592784	0.0415896	0.0125165	0.00764076	0.0438012	0.00461311	-0.0493744	0.0433212	0.00103549	-0.103886	0.0386808	0.000615439	-0.160757	0.0335501	0.00532228	-0.21318	0.0334429	0.00991438	-0.265192	0.0381435	0.0241396	0.187381	-0.0361675	0.062924	0.135837	-0.0279042	0.0494143	0.0920767	-0.0253127	0.0352917	0.0450354	-0.0258523	0.0249714	-0.00119456	-0.0231056	0.0157878	-0.0475748
Gorilla_beringei	0.149784	-0.0115379	0.0798434	0.211772	0.0470303	0.0669145	0.166737	0.0344413	0.0425291	0.115815	0.0341874	0.0232048	0.0592101	0.03546	0.00893077	0.00441012	0.039516	0.000519989	-0.0537288	0.038821	-0.00214345	-0.107283	0.0355722	-0.000379857	-0.158884	0.0327005	0.00420508	-0.216555	0.0301956	0.011633	-0.265336	0.0301472	0.0286479	0.190782	-0.0342303	0.0713114	0.142974	-0.0263675	0.0513395	0.097063	-0.0251943	0.0353328	0.0475679	-0.0225908	0.0234426	0.00210828	-0.0208435	0.0137959	-0.0440541
Gorilla_beringei	0.136452	-0.0143225	0.0829683	0.208075	0.0445827	0.0727659	0.169571	0.0379181	0.0480405	0.123629	0.0401205	0.0256331	0.0616186	0.0405312	0.00956616	0.00465607	0.0416946	0.000208318	-0.0516718	0.0397334	-0.000921262	-0.106506	0.0367545	0.00201739	-0.161129	0.0328727	0.00788554	-0.21219	0.0352357	0.0138876	-0.262116	0.0421008	0.0313819	0.187881	-0.0356333	0.066279	0.138869	-0.0269315	0.0511426	0.0946941	-0.0249227	0.0346971	0.0469545	-0.0257496	0.0202476	-0.000193025	-0.0241834	0.0097534	-0.048036
Gorilla_gorilla	0.166384	-0.0101572	0.07532	0.223756	0.0585486	0.0716007	0.185947	0.0398398	0.0451565	0.14233	0.0362133	0.0311057	0.0854696	0.0350206	0.0229849	0.024305	0.0341556	0.0158189	-0.0340115	0.0326642	0.0115539	-0.0892289	0.0312135	0.00665658	-0.147001	0.028649	0.00431022	-0.210319	0.0320968	0.00415123	-0.268145	0.0445268	0.00570064	0.183152	-0.0307844	0.0558527	0.133333	-0.0244323	0.0383539	0.0817474	-0.0236584	0.0275864	0.0425054	-0.0229866	0.0221903	-0.00144075	-0.0193744	0.0171875	-0.0438232
Gorilla_gorilla	0.130035	-0.00921048	0.0813887	0.212058	0.0496492	0.0681439	0.173244	0.036272	0.0399461	0.120835	0.0365221	0.0344466	0.0626591	0.0351495	0.0268565	0.00358263	0.03739	0.0132975	-0.0529417	0.0394655	0.00600932	-0.110559	0.0374569	0.00604496	-0.162208	0.0355277	0.00485062	-0.217487	0.0327966	0.0064589	-0.273936	0.0398956	0.0179238	0.169735	-0.0377576	0.061967	0.128334	-0.0311985	0.0543126	0.0931287	-0.0252188	0.0386485	0.041757	-0.0215963	0.026643	-0.00156152	-0.0202541	0.0229211	-0.0457848
Gorilla_gorilla	0.159968	-0.00993322	0.0814055	0.231084	0.0608368	0.0695522	0.181302	0.041605	0.0449391	0.133995	0.0383154	0.0278877	0.0789491	0.0358613	0.0215673	0.0270299	0.0341982	0.0153087	-0.0262154	0.0336287	0.00794382	-0.0872073	0.0326394	0.0017548	-0.142781	0.0305281	-0.000656271	-0.196137	0.0285631	0.000570637	-0.263605	0.035202	0.00456714	0.196095	-0.035716	0.0550571	0.151319	-0.0279934	0.042025	0.0962679	-0.0240448	0.0312323	0.051304	-0.0232165	0.0240373	0.00179494	-0.0196576	0.0179742	-0.0393069
Gorilla_gorilla	0.161419	-0.00247811	0.0802612	0.226552	0.057553	0.0804937	0.197075	0.0339586	0.045498	0.146525	0.0317521	0.0302543	0.0850993	0.0317971	0.0219493	0.0279998	0.0326335	0.0137877	-0.0322626	0.0332084	0.00800777	-0.0876685	0.0329368	0.00551357	-0.142228	0.0326392	0.00483109	-0.200611	0.0342873	0.0068586	-0.258016	0.0441732	0.0174065	0.188088	-0.026227	0.0573887	0.140393	-0.0246837	0.0377987	0.0872361	-0.0242368	0.0279055	0.0490281	-0.0200406	0.0231282	0.00305554	-0.0133682	0.0159244	-0.0417708
Gorilla_gorilla	0.144094	-0.00777854	0.0803116	0.207102	0.048195	0.0687512	0.166078	0.0383889	0.0467012	0.126083	0.0363163	0.0279418	0.069298	0.0348434	0.0177557	0.0114566	0.0348967	0.0111943	-0.0490069	0.0352729	0.0048516	-0.111308	0.0351567	0.00102774	-0.165402	0.0340948	0.00278266	-0.214021	0.0349021	0.00634852	-0.264591	0.04007	0.0180858	0.184154	-0.0345499	0.0587	0.139823	-0.0265438	0.0454048	0.0947082	-0.0226057	0.0351137	0.0416041	-0.0231529	0.0239224	-0.00380109	-0.0216343	0.0159175	-0.0448696
Gorilla_gorilla	0.149595	-0.00917869	0.0892797	0.21345	0.0705329	0.0661588	0.174711	0.0461905	0.0465598	0.137174	0.0377439	0.032594	0.0861276	0.0331845	0.0240922	0.0300413	0.0313663	0.0149444	-0.0276995	0.0294519	0.0103733	-0.0867305	0.0317125	0.00372785	-0.144399	0.0324505	-0.0001759	-0.20426	0.0333597	0.00579408	-0.263957	0.0420064	0.0199109	0.188559	-0.034441	0.0646315	0.145572	-0.0323572	0.0456315	0.0988632	-0.0270741	0.0324014	0.0608647	-0.0247037	0.0226178	0.0126475	-0.0229462	0.0150028	-0.0353256
Gorilla_gorilla	0.153945	-0.0134702	0.091126	0.225654	0.0616843	0.069027	0.1851	0.0432514	0.0502762	0.134294	0.0369349	0.0354248	0.0803845	0.036352	0.0233651	0.020342	0.0371538	0.0135418	-0.0349527	0.0353384	0.00986098	-0.0860602	0.0340345	0.00602977	-0.144143	0.0344387	0.00389835	-0.19815	0.0356155	0.00773274	-0.259957	0.0437769	0.0173042	0.18642	-0.0353082	0.0652564	0.140971	-0.0296821	0.0443559	0.0893468	-0.0266202	0.0305064	0.0499888	-0.0240267	0.0248592	0.00407584	-0.0194327	0.0174878	-0.0390221
Gorilla_gorilla	0.163085	-0.0100197	0.0859942	0.231478	0.0497309	0.0740988	0.175326	0.0380303	0.0428062	0.128302	0.0384518	0.029373	0.0715046	0.0387327	0.0169203	0.0167739	0.0374329	0.0135102	-0.0356023	0.0353518	0.00936572	-0.0906772	0.0338054	0.00379381	-0.142052	0.0329244	0.000671542	-0.200951	0.0335307	0.00422045	-0.264864	0.0419143	0.0196891	0.207511	-0.0399648	0.0642383	0.159817	-0.0294449	0.0437768	0.0932802	-0.0231498	0.0350144	0.0486967	-0.0193853	0.0291536	0.00426348	-0.0151072	0.0226816	-0.0437602
Gorilla_gorilla	0.168425	-0.00548832	0.0713895	0.224368	0.0401615	0.0619577	0.176153	0.0317347	0.0423039	0.124458	0.0321352	0.028006	0.065234	0.03307	0.0180149	0.00688624	0.0359196	0.00768048	-0.047186	0.0363946	4.48683e-06	-0.103035	0.0338366	0.00024871	-0.157511	0.0291322	0.00251148	-0.213947	0.0281008	0.00308003	-0.277012	0.0340408	0.0101375	0.197044	-0.0290333	0.0527904	0.136475	-0.0223026	0.0406545	0.0874388	-0.0176604	0.0334324	0.0427062	-0.017968	0.0231917	-0.00411528	-0.0175146	0.012299	-0.0513442
Gorilla_gorilla	0.156654	-0.00562536	0.0781101	0.212837	0.0447353	0.0672025	0.172054	0.0380532	0.0456288	0.119216	0.0391981	0.0301348	0.0566214	0.0404525	0.0181106	-0.000143319	0.0407706	0.0092192	-0.0532061	0.0383229	0.00465509	-0.106183	0.0361873	0.00450417	-0.159359	0.0338897	0.00717103	-0.215575	0.0344274	0.009506	-0.268974	0.0383731	0.0187669	0.188321	-0.0347056	0.0559524	0.139477	-0.0261971	0.0440752	0.0876878	-0.0193785	0.034567	0.0346008	-0.0181497	0.0242649	-0.00826726	-0.017369	0.0150749	-0.0487576
Gorilla_gorilla	0.168442	-0.0155287	0.0739438	0.220234	0.0407719	0.0603793	0.16956	0.0347165	0.0445017	0.117175	0.0349905	0.031285	0.0594057	0.0371533	0.0182784	-0.000898598	0.0391155	0.00702233	-0.0571594	0.0382839	0.00455843	-0.110186	0.0363047	0.0041847	-0.160446	0.0351153	0.00491717	-0.217133	0.0355619	0.00955137	-0.264104	0.0413572	0.0192244	0.198806	-0.035889	0.0587744	0.144606	-0.0217137	0.0454218	0.0843183	-0.0157194	0.0345242	0.0291707	-0.0166744	0.0244656	-0.0106968	-0.0179027	0.0145992	-0.0516239
Gorilla_gorilla	0.132165	-0.0010325	0.0756196	0.207172	0.0409759	0.0627849	0.168999	0.0327877	0.0422256	0.123905	0.0333778	0.0265714	0.066288	0.0340853	0.0174959	0.0116213	0.0361082	0.00847857	-0.045164	0.0351111	0.00378114	-0.103837	0.0317092	0.00236727	-0.162583	0.0306898	8.46024e-05	-0.217772	0.0290781	0.00468076	-0.273216	0.0329615	0.0190716	0.186452	-0.0323243	0.052663	0.140935	-0.0221257	0.0473759	0.0988378	-0.0156208	0.0370727	0.0493927	-0.0149313	0.024531	0.00188992	-0.0155995	0.0155201	-0.0476775
Gorilla_gorilla	0.155691	-0.0104691	0.0792088	0.223183	0.0563179	0.0731435	0.180689	0.0392668	0.0459363	0.134251	0.0376398	0.030791	0.0798998	0.0371715	0.02332	0.0203135	0.0371764	0.0154104	-0.0357618	0.0335902	0.0106934	-0.0860311	0.0329317	0.00536094	-0.141993	0.0329571	-0.000672869	-0.198975	0.0325291	0.00285665	-0.259349	0.0413914	0.0134642	0.196445	-0.0363167	0.0577033	0.153156	-0.0281872	0.0398477	0.0957496	-0.0218139	0.0302115	0.0507599	-0.0201531	0.0244163	0.00454584	-0.0179763	0.0162449	-0.0359731
Gorilla_gorilla	0.158928	-0.00678869	0.0854548	0.222572	0.0620459	0.0735168	0.182355	0.0400521	0.0449947	0.137935	0.0363298	0.0286417	0.0825319	0.0355677	0.0206277	0.0234171	0.035084	0.0153152	-0.0342771	0.0317118	0.0123925	-0.0870005	0.0319796	0.00649419	-0.143466	0.0326036	-0.000225363	-0.197551	0.032749	0.00223903	-0.25609	0.0395182	0.0162998	0.19215	-0.0361233	0.0589722	0.150054	-0.0305333	0.0416858	0.0937494	-0.0237628	0.0296773	0.0505554	-0.0192661	0.0235853	0.00509277	-0.0169385	0.0154236	-0.0383023
Gorilla_gorilla	0.164291	-0.0129974	0.0818025	0.218871	0.0623882	0.0674479	0.184698	0.0385747	0.0459347	0.139933	0.0335003	0.0299531	0.0804742	0.0350311	0.0165267	0.0208286	0.0364995	0.00842301	-0.0375743	0.0370017	0.00597912	-0.094316	0.0370402	0.00327784	-0.148692	0.0356527	0.0031058	-0.203553	0.0344182	0.00711501	-0.257353	0.0360385	0.0197518	0.192961	-0.0351967	0.0598871	0.144685	-0.0306451	0.0411243	0.0916493	-0.0289408	0.0311795	0.0474657	-0.0243733	0.0216412	-0.000631	-0.0195491	0.0138932	-0.0438654
Gorilla_gorilla	0.152427	-0.0147769	0.0894272	0.228437	0.0652031	0.0744544	0.184558	0.0446088	0.0455634	0.131666	0.039984	0.0315881	0.0752716	0.0379912	0.0246647	0.0179339	0.0384553	0.0140969	-0.0372079	0.0372479	0.010454	-0.0885808	0.0366995	0.00751911	-0.146035	0.036805	0.00501617	-0.198761	0.0376085	0.00829131	-0.25852	0.0465262	0.0186421	0.181726	-0.0346618	0.0643866	0.133216	-0.0302894	0.0470415	0.0866097	-0.0296244	0.0363915	0.05004	-0.0294269	0.0299143	0.00547414	-0.0265252	0.023812	-0.0363539
Gorilla_gorilla	0.152296	-0.00834374	0.0766366	0.221152	0.0555651	0.061039	0.175607	0.0366701	0.0471681	0.116936	0.0307091	0.0297228	0.0595011	0.0340386	0.0147772	0.00732013	0.0356388	0.00791792	-0.0533372	0.0360164	0.00517538	-0.109852	0.035031	0.00472267	-0.159721	0.0332249	0.00835966	-0.215602	0.0373708	0.013684	-0.264459	0.0430257	0.0271013	0.184091	-0.0373949	0.0665398	0.131998	-0.0269445	0.044904	0.0873712	-0.024542	0.030918	0.0424509	-0.0228219	0.0195374	-0.00155288	-0.0219331	0.0108286	-0.0461795
Gorilla_gorilla	0.141611	-0.0115757	0.0797674	0.212503	0.0403266	0.056582	0.174439	0.0327397	0.0422342	0.11245	0.0325033	0.0284487	0.0545551	0.0343606	0.0205259	-0.000169192	0.0381464	0.0123089	-0.0531972	0.0391986	0.00596195	-0.104506	0.037243	0.00352638	-0.159348	0.0341286	0.00504062	-0.213006	0.0346738	0.00610131	-0.26216	0.0365185	0.0186568	0.181121	-0.0335458	0.0621031	0.132066	-0.0227687	0.0519208	0.0899353	-0.0211798	0.0380795	0.0428538	-0.0235455	0.0271651	-0.00320262	-0.0206904	0.0191472	-0.0485776
Gorilla_gorilla	0.173173	-0.004676	0.0760265	0.218525	0.033391	0.0567779	0.16907	0.0287788	0.0394192	0.116999	0.0299413	0.0227939	0.0540573	0.0311124	0.0149651	0.00186668	0.0325879	0.00641834	-0.0484383	0.0322711	0.000887689	-0.104809	0.0298023	0.000271496	-0.158555	0.0264045	0.00165486	-0.21098	0.02592	0.00245355	-0.270075	0.0318862	0.00854021	0.189034	-0.0273308	0.0609035	0.139874	-0.0218467	0.0452136	0.0889965	-0.0189694	0.0335633	0.0439871	-0.015713	0.0229876	-0.0027766	-0.0154366	0.014543	-0.0502707
Gorilla_gorilla	0.15457	-0.00647901	0.0936383	0.224912	0.0619276	0.0801571	0.185257	0.0424909	0.048785	0.13434	0.0371671	0.0319372	0.075471	0.0351381	0.0215887	0.0219635	0.0360656	0.0131971	-0.0338641	0.0353113	0.00979503	-0.0852128	0.0357895	0.00472299	-0.142137	0.0361601	0.00296396	-0.197576	0.0363125	0.00919503	-0.259721	0.0454401	0.0225395	0.188035	-0.030276	0.0674836	0.144485	-0.0267055	0.045248	0.0930918	-0.0266042	0.0322186	0.0477438	-0.0228369	0.0254917	-0.000680203	-0.0178652	0.0197577	-0.0416143
Gorilla_gorilla	0.149264	-0.00571724	0.0810631	0.22529	0.0578336	0.0754815	0.185875	0.0371111	0.0502792	0.138349	0.0339403	0.0320202	0.0797269	0.035553	0.0181448	0.0192123	0.0380583	0.0106277	-0.0352733	0.0361432	0.00717015	-0.0878928	0.0341835	0.004071	-0.146564	0.0332354	0.00240023	-0.211229	0.0351692	0.00352989	-0.268145	0.046901	0.013885	0.190359	-0.0326206	0.0591149	0.141678	-0.0275892	0.0408335	0.0886174	-0.0291114	0.0314632	0.0464427	-0.0285828	0.0252052	0.00203272	-0.0237183	0.0181194	-0.0392362
Gorilla_gorilla	0.159183	-0.00893617	0.0759352	0.221697	0.0464177	0.0619291	0.173022	0.0348242	0.0376524	0.114452	0.0312137	0.024743	0.057236	0.030669	0.0141505	0.00285628	0.0325605	0.00542582	-0.0549409	0.0355491	-0.00223731	-0.107321	0.0330299	-0.00206892	-0.163337	0.0290015	-0.00110107	-0.222747	0.0260137	0.00230359	-0.275624	0.0233711	0.0168256	0.197584	-0.0386411	0.0587087	0.145356	-0.0240406	0.048531	0.103179	-0.0197033	0.0338514	0.0570542	-0.019766	0.0223598	0.00899367	-0.0176622	0.0127518	-0.0396241
Gorilla_gorilla	0.156646	-0.0141187	0.0805435	0.226583	0.0575785	0.0704588	0.183625	0.0417617	0.0460178	0.137303	0.03819	0.0308993	0.0832838	0.037382	0.0218662	0.0225092	0.0372041	0.0152838	-0.0348845	0.0348455	0.010126	-0.0885006	0.0356062	0.00282587	-0.148888	0.0338777	-0.0010661	-0.209132	0.0326022	-0.000775973	-0.266745	0.0410168	0.00738847	0.19183	-0.0307611	0.0574446	0.150491	-0.02745	0.0389831	0.0949433	-0.0248001	0.0301738	0.0521001	-0.022703	0.0252988	0.0053817	-0.0193213	0.0175871	-0.039854
Gorilla_gorilla	0.141441	-0.00759219	0.0818995	0.214137	0.0430799	0.0532093	0.172916	0.035782	0.0450971	0.113791	0.0322452	0.028766	0.0596712	0.0320989	0.0202908	0.00282298	0.034082	0.0133619	-0.0532719	0.034562	0.00935484	-0.10643	0.0331406	0.00838936	-0.158903	0.0323064	0.00890095	-0.216662	0.0352947	0.00907338	-0.263021	0.0415627	0.0204578	0.183415	-0.0299221	0.0691588	0.136473	-0.0228017	0.0519525	0.0931002	-0.0209326	0.0375796	0.0488356	-0.0214185	0.0250242	0.00368887	-0.0211707	0.0148203	-0.0434643
Pongo_abelii	0.182404	-0.00214552	0.065593	0.230224	0.0263854	0.0603965	0.192247	0.0262157	0.0425136	0.13991	0.0225101	0.0325869	0.0754432	0.0216841	0.0232223	0.0140052	0.0229613	0.0128031	-0.042149	0.018353	0.00954305	-0.10013	0.0208442	0.0013246	-0.155364	0.0219932	-0.00311763	-0.212092	0.0263143	-0.00274635	-0.258907	0.0379897	0.000174894	0.202171	-0.0346037	0.0486934	0.163376	-0.0170284	0.0487324	0.112627	-0.0112884	0.0329888	0.0611269	-0.00898829	0.0243154	0.00721753	-0.00932452	0.0161644	-0.042696
Pongo_abelii	0.166838	0.00876986	0.0707443	0.218329	0.0289453	0.0555869	0.181867	0.0214735	0.0439233	0.143393	0.0183646	0.035479	0.085472	0.0210855	0.0232658	0.0245861	0.0209105	0.0137888	-0.0400449	0.0191472	0.00772186	-0.0979766	0.019869	0.000910134	-0.160933	0.0201972	-0.004396	-0.220486	0.025226	-0.00275073	-0.253486	0.0343167	0.00267941	0.198684	-0.0254347	0.0512224	0.156356	-0.0145154	0.0400665	0.117575	-0.0126581	0.0286032	0.0668755	-0.00793612	0.0211043	0.00987025	-0.00943641	0.0134176	-0.0414658
Pongo_abelii	0.166879	0.0139023	0.0746037	0.218773	0.0274217	0.0565678	0.18308	0.0251122	0.0407288	0.132241	0.0215542	0.0317624	0.0739783	0.0214457	0.023127	0.0193735	0.0221133	0.0154365	-0.0368664	0.020503	0.0095654	-0.0991457	0.0206761	0.00281239	-0.159217	0.0210602	-0.0039018	-0.215375	0.021886	-0.00653997	-0.26689	0.0278059	-0.00286153	0.1936	-0.0242015	0.0491062	0.156634	-0.0110975	0.0448795	0.114581	-0.0135713	0.0301363	0.0616769	-0.0124749	0.020792	0.00990362	-0.0131129	0.0118931	-0.0395197
Pongo_abelii	0.174822	0.0050301	0.0670938	0.23317	0.0259295	0.0555247	0.189847	0.0183844	0.0398231	0.136254	0.019832	0.032302	0.0769893	0.023266	0.0216164	0.0179464	0.0239083	0.0136024	-0.0417772	0.0214999	0.00794597	-0.100259	0.0197224	0.00167556	-0.156312	0.0179799	-0.00432876	-0.219105	0.0175728	-0.00932372	-0.274935	0.0204374	-0.00892053	0.201424	-0.0223011	0.0585086	0.15973	-0.0128733	0.041839	0.11066	-0.0124598	0.0279266	0.0616091	-0.0109313	0.0193721	0.0118065	-0.00741786	0.0140863	-0.0401856
Pongo_abelii	0.182272	0.000491667	0.0774496	0.2302	0.0214838	0.0643192	0.192071	0.0191139	0.0445856	0.141285	0.0235214	0.0318839	0.0780954	0.026368	0.0210684	0.0180704	0.0256493	0.0142332	-0.0403763	0.0226994	0.00912826	-0.0985697	0.0215798	0.00315961	-0.155975	0.0215413	-0.00363071	-0.214165	0.0224826	-0.0057006	-0.278591	0.0310127	-0.00352946	0.203913	-0.0248199	0.0498641	0.158009	-0.0136358	0.0416371	0.108997	-0.0101826	0.0316525	0.0558631	-0.010199	0.0231763	0.00849919	-0.00906254	0.015003	-0.0365622
Pongo_abelii	0.168239	-0.00185797	0.077993	0.224023	0.0333456	0.0696081	0.183312	0.0205316	0.0503412	0.139707	0.0243718	0.0355258	0.0777897	0.0286264	0.021595	0.0210717	0.0293043	0.0114263	-0.0387755	0.0276144	0.00577527	-0.0969795	0.0274625	-0.000133124	-0.152555	0.0262172	-0.00386059	-0.215103	0.0221039	-0.000172071	-0.271957	0.027775	0.00589293	0.196436	-0.0301093	0.0506823	0.156753	-0.0163336	0.050135	0.11237	-0.0121867	0.0315904	0.063195	-0.00878589	0.0227052	0.0128842	-0.00886356	0.0136577	-0.0373897
Pongo_abelii	0.162446	-0.00369971	0.0653709	0.216288	0.0209746	0.0592647	0.181806	0.017403	0.0454177	0.14029	0.0175199	0.0330491	0.0828516	0.0222528	0.0179144	0.018367	0.02451	0.0087749	-0.0361909	0.0252016	0.00338191	-0.0981565	0.0272937	-0.00345414	-0.181302	0.0217264	-0.00550974	-0.247285	0.00461647	-0.014024	-0.237024	0.0392635	-0.0028417	0.189481	-0.0277463	0.0522023	0.148406	-0.0167534	0.0413165	0.114771	-0.00995774	0.0311804	0.0678381	-0.0015947	0.0232181	0.0141368	-0.0032725	0.0122469	-0.0338137
Pongo_abelii	0.178056	0.0126341	0.0734646	0.229047	0.0317695	0.059777	0.190012	0.023607	0.0479014	0.13874	0.0208249	0.0301069	0.0757277	0.019672	0.0212004	0.020302	0.0182433	0.0158057	-0.0390286	0.0185662	0.00877497	-0.098354	0.0208628	0.000918309	-0.155937	0.0214352	-0.00548517	-0.215427	0.0220813	-0.00736847	-0.266433	0.0258677	-0.000111144	0.201281	-0.0229118	0.0485099	0.16296	-0.00968812	0.0441582	0.111636	-0.0110606	0.0287278	0.0605065	-0.0120509	0.0200829	0.0115959	-0.0106859	0.0137449	-0.0405594
Pongo_abelii	0.178056	0.0126341	0.0734646	0.229047	0.0317695	0.059777	0.190012	0.023607	0.0479014	0.13874	0.0208249	0.0301069	0.0757277	0.019672	0.0212004	0.020302	0.0182433	0.0158057	-0.0390286	0.0185662	0.00877497	-0.098354	0.0208628	0.000918309	-0.155937	0.0214352	-0.00548517	-0.215427	0.0220813	-0.00736847	-0.266433	0.0258677	-0.000111145	0.201281	-0.0229118	0.0485099	0.16296	-0.00968812	0.0441582	0.111636	-0.0110606	0.0287278	0.0605065	-0.0120509	0.0200829	0.0115959	-0.0106859	0.0137449	-0.0405594
Pongo_abelii	0.173922	0.00413457	0.0719322	0.227442	0.0328286	0.0651504	0.187133	0.0262366	0.0468102	0.143144	0.0238795	0.0357012	0.0762427	0.0247684	0.0209431	0.0163758	0.0245488	0.0122686	-0.0401497	0.0219936	0.0082761	-0.100388	0.0228889	0.0020818	-0.154668	0.0226599	-0.0021009	-0.210671	0.0248637	-0.00195802	-0.258169	0.0340193	0.00430628	0.201378	-0.0297533	0.0536026	0.162192	-0.0163956	0.0471043	0.117336	-0.0129018	0.0301877	0.0621275	-0.00966453	0.0212412	0.0108801	-0.00894541	0.0148705	-0.0384504
Pongo_abelii	0.175517	-0.00248652	0.0702247	0.247835	0.0320284	0.0727016	0.185743	0.0198771	0.0434649	0.124446	0.0205058	0.0326852	0.0712529	0.0225076	0.0228655	0.0159255	0.0234196	0.0149549	-0.0446317	0.0255884	0.00443374	-0.0986012	0.0252376	-0.00209647	-0.155767	0.0224596	-0.00353418	-0.203162	0.0205477	-0.000130243	-0.251882	0.0274504	0.00564181	0.196042	-0.0198668	0.0655995	0.158549	-0.0116706	0.0510446	0.115829	-0.0107846	0.0360347	0.0645616	-0.0115788	0.0247843	0.00698833	-0.00975446	0.0166685	-0.0432654
Pongo_pygmaeus	0.182782	0.00137602	0.0721171	0.238111	0.0331768	0.0524285	0.177552	0.0229687	0.0437682	0.133603	0.023006	0.0350954	0.0742328	0.0245742	0.023453	0.0132418	0.0239779	0.0161905	-0.0469161	0.0239887	0.00909717	-0.10483	0.0240162	0.00039918	-0.155366	0.0215661	-0.00401444	-0.207758	0.019286	-0.00234596	-0.258624	0.0272652	0.000280181	0.207659	-0.0216081	0.0554171	0.154724	-0.0146353	0.0425434	0.104071	-0.0112589	0.0322359	0.0543896	-0.00964216	0.0251312	0.0061107	-0.00920292	0.0188924	-0.0447531
Pongo_pygmaeus	0.178135	0.0103355	0.0642751	0.240445	0.0286736	0.0630464	0.18962	0.0226077	0.0383853	0.141576	0.0190305	0.0326333	0.0760064	0.0196946	0.023625	0.0186347	0.0223518	0.0164288	-0.0381445	0.0225949	0.0103351	-0.0964043	0.0214736	0.00374646	-0.151758	0.0206546	-0.00241939	-0.207904	0.0198414	-0.00558319	-0.26427	0.0279129	-0.0060241	0.188939	-0.0197114	0.0629647	0.159309	-0.0110341	0.0481277	0.112631	-0.0146336	0.026048	0.0607292	-0.012434	0.0206533	0.0118248	-0.0106812	0.0146406	-0.0386499
Pongo_pygmaeus	0.167302	0.00702216	0.0782056	0.222841	0.0289532	0.0583635	0.180411	0.0215458	0.0448345	0.143775	0.019213	0.0342199	0.0821755	0.0241468	0.0205516	0.0223949	0.0246193	0.0147512	-0.0366314	0.022988	0.010043	-0.0944826	0.0234373	0.00340011	-0.153789	0.0205524	-0.00198033	-0.208842	0.0228488	-0.00687538	-0.272909	0.0348452	-0.00273258	0.1872	-0.0206215	0.0579745	0.162626	-0.0136657	0.046935	0.11607	-0.0116083	0.0261713	0.0658214	-0.0101335	0.0195774	0.0172224	-0.0116618	0.0125351	-0.0364461
Pongo_pygmaeus	0.17251	0.0143397	0.0774001	0.227106	0.0401904	0.0686731	0.18021	0.0308165	0.0407769	0.140398	0.02209	0.0369652	0.0750057	0.026072	0.023543	0.0184983	0.0265442	0.0182209	-0.0387707	0.0276435	0.0145625	-0.101272	0.0288344	0.00904609	-0.156834	0.0271595	0.00523418	-0.209858	0.0296709	0.00131592	-0.262812	0.0341101	0.00588741	0.1957	-0.0259162	0.0599791	0.163642	-0.0148846	0.0561325	0.112232	-0.0175633	0.0301332	0.061839	-0.0170423	0.0216929	0.0113737	-0.0155723	0.0154325	-0.0376479
Pongo_pygmaeus	0.169478	0.00640055	0.0822453	0.224105	0.0318245	0.0586889	0.183268	0.0239732	0.0430087	0.13915	0.0219531	0.0325909	0.0794098	0.0232758	0.0217977	0.0205316	0.0247156	0.0138303	-0.0373953	0.0226077	0.00968957	-0.0963509	0.0216405	0.00411323	-0.151323	0.0207708	-0.000428825	-0.20973	0.0235411	-0.0033451	-0.266236	0.0318634	0.00322387	0.190245	-0.0217013	0.0603418	0.158952	-0.0134426	0.0486614	0.108576	-0.013697	0.0292183	0.0623957	-0.0113087	0.0222497	0.0107891	-0.0112039	0.015107	-0.0381793
Pongo_pygmaeus	0.172932	0.00670361	0.0717898	0.23144	0.0273194	0.0622117	0.185939	0.0206289	0.0433727	0.132486	0.0218548	0.0318238	0.0734231	0.0233917	0.0217874	0.0186607	0.0237735	0.0151345	-0.0391773	0.0218526	0.0100568	-0.0959746	0.0220118	0.00314802	-0.152937	0.0221258	-0.00387054	-0.215461	0.0234281	-0.00912779	-0.27385	0.03237	-0.00641991	0.203748	-0.0235079	0.0479513	0.163912	-0.015714	0.0388319	0.109851	-0.00998361	0.0300364	0.0553003	-0.00727471	0.0230002	0.00563087	-0.00886292	0.015444	-0.0436558
Pongo_pygmaeus	0.179458	0.0105773	0.0703765	0.230466	0.027762	0.0633058	0.188276	0.024657	0.0428786	0.139128	0.0200388	0.0342568	0.0746708	0.0205689	0.0224875	0.0195173	0.0222796	0.0148499	-0.0369639	0.0217839	0.0101004	-0.0962879	0.0225981	0.00331848	-0.151581	0.0215675	-0.00236681	-0.210407	0.0232689	-0.00553436	-0.262844	0.0297748	0.00333913	0.198371	-0.0212744	0.058726	0.160758	-0.0150552	0.0467747	0.106908	-0.014205	0.028924	0.0617851	-0.0135341	0.0215383	0.0111934	-0.0117869	0.0165246	-0.0386807
Pongo_pygmaeus	0.180801	0.00970656	0.0708127	0.229869	0.0277455	0.0624192	0.186617	0.0223072	0.0414602	0.14401	0.0202473	0.0356167	0.0757945	0.0239116	0.0248698	0.0181784	0.0232038	0.0180404	-0.0367696	0.024046	0.00887105	-0.0985805	0.0213898	0.00138871	-0.153543	0.0192378	-0.00344982	-0.20619	0.0212644	-0.0102359	-0.271862	0.0240323	-0.01129	0.199371	-0.0204839	0.0482641	0.163756	-0.0107498	0.0511195	0.112049	-0.0114465	0.0307343	0.0613264	-0.00828342	0.0245366	0.0138255	-0.00899702	0.016081	-0.0383777
Pongo_pygmaeus	0.207154	0.021238	0.0677268	0.23331	0.0196134	0.0684944	0.187799	0.0186205	0.0475126	0.137998	0.0197698	0.0344791	0.0762923	0.0214569	0.0220319	0.01945	0.0229268	0.0133705	-0.0384415	0.0216599	0.00708673	-0.0952792	0.0205328	0.000175935	-0.149593	0.0191797	-0.005498	-0.20528	0.0199828	-0.010445	-0.268101	0.025723	-0.00652719	0.204882	-0.0225224	0.0469468	0.157644	-0.0133462	0.0403058	0.105581	-0.0113104	0.0292148	0.0572092	-0.00870527	0.0225159	0.00528897	-0.00773466	0.012536	-0.0397388
Pongo_pygmaeus	0.188216	0.00582048	0.0680858	0.230424	0.0281081	0.0601178	0.184325	0.0265443	0.037359	0.136273	0.0236997	0.0314613	0.0753093	0.0229525	0.0245697	0.0176372	0.025397	0.0172225	-0.0404436	0.0267763	0.0114063	-0.0998609	0.024368	0.00677014	-0.154162	0.0224829	0.00259558	-0.210118	0.0229284	-0.00261335	-0.265249	0.02856	-0.00626861	0.194538	-0.0230377	0.0734654	0.161887	-0.0162439	0.0460236	0.11058	-0.0169315	0.0262068	0.0630619	-0.0133354	0.0205368	0.0129681	-0.0109093	0.0144314	-0.0358764
Pongo_pygmaeus	0.183282	0.0137694	0.0645534	0.238258	0.0293832	0.0625849	0.188193	0.0209916	0.0419459	0.134128	0.0194965	0.0332759	0.0735047	0.0211459	0.0229705	0.0161465	0.0225409	0.0153311	-0.0403554	0.022867	0.00966812	-0.098595	0.0234179	0.00369793	-0.154685	0.0237781	2.51511e-06	-0.211613	0.026275	-0.00136339	-0.268576	0.0311334	0.000732517	0.20701	-0.0190618	0.0498398	0.158289	-0.0121995	0.037895	0.11043	-0.0127012	0.0254662	0.0607022	-0.00983049	0.0177926	0.00950336	-0.00862897	0.0105267	-0.0398219
Pongo_pygmaeus	0.172229	0.00701372	0.0744878	0.22011	0.0425345	0.066079	0.183378	0.0357523	0.0458187	0.137434	0.0276422	0.0371831	0.0742306	0.0249567	0.0280848	0.0205286	0.0234313	0.0201918	-0.0370562	0.0230551	0.0141371	-0.0981878	0.02867	0.00447566	-0.157758	0.028598	0.000182364	-0.213284	0.0277133	0.000335434	-0.273449	0.0347255	0.00268555	0.19884	-0.0269118	0.0509341	0.160061	-0.0236286	0.0531701	0.111379	-0.0268514	0.0354355	0.0643367	-0.0216629	0.0264489	0.0137483	-0.0190721	0.0200422	-0.0383248
Pongo_pygmaeus	0.169841	0.0114141	0.0707128	0.230779	0.0334085	0.0655347	0.19757	0.0306313	0.0366865	0.140579	0.0248033	0.0349203	0.0708921	0.0202924	0.0269665	0.0144923	0.0239402	0.0180237	-0.0417213	0.0238708	0.012675	-0.0989309	0.0247603	0.00640713	-0.153016	0.0241621	0.000658463	-0.209248	0.0240058	-0.00206112	-0.272239	0.0307066	-0.00147365	0.190289	-0.0191496	0.0584569	0.14699	-0.0121842	0.0452608	0.10314	-0.0159151	0.0291086	0.0540453	-0.0158957	0.0231142	0.00137282	-0.01383	0.0163246	-0.0472733
Pongo_pygmaeus	0.182306	0.00632223	0.0639341	0.236265	0.0331594	0.0563011	0.194115	0.0223018	0.0422932	0.141916	0.0205458	0.03108	0.084966	0.0207274	0.0222528	0.00653499	0.0216428	0.0128091	-0.056274	0.0127364	0.0129301	-0.0932496	0.0169717	0.00752931	-0.154754	0.0172945	0.00100061	-0.208384	0.0203176	-0.00471932	-0.268561	0.0254194	-0.000585032	0.202029	-0.0203027	0.062066	0.156448	-0.0150568	0.0418243	0.107278	-0.0150567	0.0266002	0.0575928	-0.0112881	0.0217878	-0.000969681	-0.00962894	0.0144576	-0.0497252
Pongo_pygmaeus	0.179443	0.0046898	0.0654066	0.230352	0.0240973	0.0662927	0.190109	0.0239849	0.0420411	0.134994	0.0230879	0.033024	0.0719965	0.0239806	0.0208194	0.0171899	0.0236557	0.0132132	-0.0390615	0.0251278	0.00503415	-0.0952177	0.024773	0.000362411	-0.151272	0.0266751	-0.00315806	-0.211931	0.027954	-0.00175881	-0.268096	0.0329688	0.0060393	0.202007	-0.0258602	0.055318	0.154841	-0.0122519	0.0430936	0.106157	-0.0101021	0.0295736	0.056366	-0.00987938	0.020441	0.00558409	-0.010648	0.0120297	-0.0420517
Pongo_pygmaeus	0.172339	0.00325326	0.0682737	0.229518	0.0284943	0.0659786	0.190042	0.0203095	0.0463603	0.147549	0.0207158	0.0340227	0.0795296	0.0238846	0.0211373	0.0183558	0.0251866	0.0132287	-0.0381446	0.0245838	0.00815674	-0.0963957	0.0244637	0.00133591	-0.159515	0.0227797	-0.00526183	-0.221092	0.0225133	-0.00892213	-0.281679	0.0329129	-0.00995665	0.195157	-0.0296695	0.0555375	0.166033	-0.0177968	0.0487618	0.130097	-0.0115587	0.0318918	0.0659112	-0.00947472	0.0211926	0.0126216	-0.0104627	0.0152653	-0.0348144
Pongo_pygmaeus	0.176038	0.00356495	0.0764864	0.230809	0.0253482	0.0631385	0.189214	0.0201845	0.0471876	0.139741	0.0237503	0.0317349	0.0774532	0.0252115	0.0226312	0.0185591	0.0260148	0.0148211	-0.0370602	0.024463	0.00913801	-0.0988599	0.023394	0.00279703	-0.154568	0.0233827	-0.0037393	-0.217438	0.0227821	-0.00356894	-0.273121	0.0308668	-0.00471333	0.20151	-0.0266171	0.0551326	0.163542	-0.0131199	0.0471873	0.113761	-0.0130406	0.0302867	0.0604221	-0.00944929	0.0224278	0.00964877	-0.00842817	0.0164807	-0.0395826
Pongo_pygmaeus	0.166636	0.00499227	0.0786995	0.226952	0.038594	0.0762995	0.186202	0.03019	0.0531283	0.138539	0.0300198	0.0363737	0.0780997	0.0315009	0.0269182	0.0194474	0.0333211	0.0220176	-0.0380424	0.0322177	0.0182618	-0.0961849	0.0320366	0.00888519	-0.152545	0.0274816	0.0052136	-0.211777	0.0257592	0.00292051	-0.26813	0.0302814	-0.00151652	0.194443	-0.0314934	0.0505537	0.159939	-0.0176812	0.0496185	0.113721	-0.0124285	0.0328107	0.0623891	-0.00914385	0.0256982	0.0100367	-0.00799007	0.0202031	-0.0390987
Pongo_pygmaeus	0.16144	0.00767974	0.0780512	0.214197	0.0341036	0.0668189	0.181026	0.0329231	0.0489194	0.138675	0.0275198	0.0384335	0.0811002	0.0312468	0.0281896	0.0190625	0.0274214	0.0205834	-0.0382928	0.0286641	0.0128296	-0.0994705	0.0300329	0.00353803	-0.15902	0.0268033	0.00117791	-0.214459	0.0284549	0.00127706	-0.263184	0.0348903	0.0101101	0.184698	-0.0341574	0.0526434	0.152611	-0.020646	0.0478257	0.109529	-0.0156781	0.033474	0.0630408	-0.00698877	0.0269678	0.0113489	-0.0084063	0.0238006	-0.0387203
Pongo_pygmaeus	0.162033	0.00910302	0.0714872	0.222075	0.0334373	0.0629223	0.195715	0.0314094	0.0399852	0.141788	0.0259812	0.0348553	0.0737101	0.0247834	0.0262289	0.0173731	0.0251061	0.0187375	-0.0404736	0.0227022	0.0132562	-0.100944	0.0237862	0.00573653	-0.155122	0.0235193	-0.000483209	-0.213883	0.0232022	-0.00457395	-0.272533	0.0298584	-0.00285099	0.185466	-0.0259526	0.0536051	0.148582	-0.0135909	0.0442107	0.105792	-0.0129946	0.0307207	0.05876	-0.0101562	0.0243198	0.00671607	-0.00917646	0.0176798	-0.0416183
Pongo_pygmaeus	0.165606	0.00901139	0.0824801	0.223315	0.0284571	0.0668901	0.182163	0.0265805	0.0531346	0.140147	0.0249556	0.0350661	0.0776996	0.0262426	0.0214796	0.0230832	0.0241719	0.0154011	-0.0352471	0.0269013	0.00769472	-0.097082	0.0269218	0.000615989	-0.153717	0.0241055	-0.00282933	-0.218643	0.020579	-0.00173108	-0.271983	0.0279466	0.00058694	0.1976	-0.0320937	0.0549998	0.15367	-0.0132219	0.0500604	0.11056	-0.0101284	0.0350265	0.0620139	-0.0124655	0.0230939	0.0110097	-0.0131846	0.0154986	-0.0393878
Pongo_pygmaeus	0.174597	0.0195799	0.0747055	0.225453	0.0209973	0.0551019	0.190706	0.0260801	0.0472864	0.142751	0.0183422	0.0352748	0.0735213	0.0198888	0.0211779	0.0142623	0.0199683	0.0140537	-0.0448217	0.0206913	0.00794829	-0.0982865	0.0247469	0.000179009	-0.157409	0.0213874	-0.00173161	-0.215884	0.0217566	-0.00461389	-0.267302	0.0271118	-0.00401297	0.206076	-0.0241898	0.051593	0.159759	-0.0126019	0.0453658	0.113838	-0.0170563	0.0283729	0.0610097	-0.0119934	0.0216172	0.00880963	-0.0102931	0.0151959	-0.0436016
Pongo_pygmaeus	0.167313	0.0114941	0.0690227	0.220898	0.0309769	0.0641427	0.195427	0.03324	0.0420506	0.141564	0.0243544	0.0345896	0.0734607	0.0223775	0.025523	0.0133052	0.0249514	0.0178705	-0.0405077	0.0243968	0.013431	-0.099878	0.0244056	0.0067022	-0.156775	0.0229552	0.00158613	-0.214368	0.024213	0.00107455	-0.268765	0.0333411	0.010224	0.19245	-0.0247362	0.056424	0.149901	-0.00992093	0.0477655	0.106013	-0.0127672	0.0299099	0.0586605	-0.0128985	0.0222235	0.00510303	-0.0108563	0.0171278	-0.0461554
Pongo_pygmaeus	0.158738	-0.00153502	0.0669829	0.222198	0.0306338	0.0610445	0.191989	0.0286852	0.0415784	0.142594	0.0221992	0.0323848	0.0783545	0.0218152	0.0218915	0.0191003	0.022089	0.0148329	-0.0429842	0.0222415	0.00877346	-0.101957	0.0239049	0.00112351	-0.157493	0.0230571	-0.00178071	-0.212079	0.0237407	-0.00258732	-0.263678	0.0309291	-0.000753962	0.189335	-0.0243073	0.0519121	0.151134	-0.0149366	0.0432773	0.109294	-0.0118126	0.0287451	0.0645259	-0.00821486	0.0215013	0.0107741	-0.00712331	0.0149483	-0.0409037
Pongo_pygmaeus	0.176466	0.0174178	0.0774644	0.226976	0.027387	0.0588317	0.187604	0.023738	0.0479413	0.13901	0.021155	0.0330377	0.0761634	0.0216491	0.0236544	0.0179252	0.0220519	0.0159485	-0.0405591	0.0222648	0.00909124	-0.0965187	0.0228822	0.00127344	-0.154682	0.0211558	-0.00392272	-0.218477	0.0187009	-0.00423464	-0.263715	0.0254309	0.000976871	0.199358	-0.0241324	0.0532566	0.158317	-0.012419	0.045627	0.111031	-0.0149905	0.0295289	0.0597143	-0.0113583	0.0223412	0.00640858	-0.00984052	0.0150517	-0.0409846
Pongo_pygmaeus	0.167029	0.00997077	0.0759068	0.227646	0.0207526	0.0659918	0.187153	0.0244864	0.0416207	0.143873	0.0257524	0.033802	0.0778903	0.0267587	0.0242023	0.0173223	0.0247471	0.0145878	-0.0400435	0.0232335	0.00818136	-0.100192	0.0218331	0.00355443	-0.153509	0.020554	-0.00153468	-0.211154	0.0223212	-0.00466366	-0.271787	0.0304098	0.00159902	0.19251	-0.029298	0.0580207	0.160487	-0.0128983	0.0634337	0.122135	-0.00800668	0.034469	0.0656995	-0.00798217	0.0209727	0.0144231	-0.00970893	0.0146061	-0.0342939
Pongo_pygmaeus	0.173339	0.0071556	0.0704828	0.231444	0.0281726	0.066495	0.185505	0.0298818	0.0433703	0.135271	0.0284099	0.0375923	0.0770935	0.0319002	0.026992	0.0200045	0.0303872	0.02041	-0.037932	0.0296998	0.0151042	-0.0931556	0.0318344	0.00757111	-0.147405	0.0312445	0.00248931	-0.206862	0.03091	-0.0024437	-0.259916	0.0373433	-0.00515376	0.203158	-0.0291528	0.0551182	0.151588	-0.0166404	0.0418387	0.0970724	-0.0150923	0.0305431	0.0517153	-0.0124999	0.0245632	0.00258414	-0.0103071	0.0181908	-0.0471226
Hoolock	0.199632	0.00155493	0.0518852	0.228704	0.0301505	0.0479958	0.182547	0.01635	0.0327925	0.121776	0.013548	0.0223119	0.0699158	0.0120632	0.0163019	0.0138777	0.0134737	0.00583262	-0.0431618	0.013122	-0.00107336	-0.100302	0.0114158	-0.00594393	-0.156211	0.0103872	-0.0108905	-0.215483	0.0129934	-0.0171984	-0.271558	0.0213912	-0.0195115	0.215931	-0.0148186	0.0402312	0.164332	-0.014478	0.0343374	0.11414	-0.015248	0.0268944	0.0646737	-0.0129105	0.0216276	0.0134897	-0.0121874	0.0127559	-0.0331998
Hoolock	0.199632	0.00155493	0.0518852	0.228704	0.0301505	0.0479958	0.182547	0.01635	0.0327925	0.121776	0.013548	0.0223119	0.0699158	0.0120632	0.0163019	0.0138777	0.0134737	0.00583262	-0.0431618	0.013122	-0.00107336	-0.100302	0.0114158	-0.00594393	-0.156211	0.0103872	-0.0108905	-0.215483	0.0129934	-0.0171984	-0.271558	0.0213912	-0.0195115	0.215931	-0.0148186	0.0402312	0.164332	-0.014478	0.0343374	0.11414	-0.015248	0.0268944	0.0646737	-0.0129105	0.0216276	0.0134897	-0.0121874	0.0127559	-0.0331998
Hoolock	0.198145	0.00435489	0.0634274	0.229516	0.0350278	0.0654189	0.181047	0.0166089	0.0377419	0.1244	0.0110132	0.0232758	0.0722681	0.0119137	0.00957912	0.0122249	0.0119238	0.00202259	-0.045074	0.01365	-0.00562736	-0.106706	0.0129969	-0.00597335	-0.160856	0.0134666	-0.00690059	-0.211776	0.0161492	-0.0104931	-0.263952	0.0245685	-0.00935508	0.217483	-0.0119922	0.045916	0.16791	-0.0154677	0.0324631	0.114012	-0.0139764	0.0206393	0.062893	-0.0107682	0.0121592	0.0148186	-0.0116571	0.00388285	-0.0367991
Hoolock	0.20334	-0.00067511	0.0519758	0.238036	0.0323722	0.0516967	0.182519	0.0147527	0.0322012	0.125633	0.012506	0.0221353	0.0693718	0.0126616	0.0149762	0.0102626	0.0141499	0.00738337	-0.0440547	0.014648	-0.000242471	-0.1015	0.0131353	-0.00609107	-0.159164	0.0118282	-0.0113486	-0.213181	0.0141867	-0.0171845	-0.268635	0.0228158	-0.0197883	0.217674	-0.0168375	0.0383636	0.16291	-0.0134928	0.033432	0.114969	-0.0143068	0.0253909	0.0630728	-0.0105952	0.0203658	0.0137954	-0.010762	0.0118082	-0.0350122
Hoolock	0.201822	0.00301535	0.056804	0.22965	0.0345127	0.050224	0.180919	0.0182398	0.0330293	0.122944	0.0145478	0.0232659	0.0649772	0.0142298	0.013194	0.0107025	0.0150918	0.00571631	-0.0477652	0.0150411	0.000512959	-0.103985	0.0150384	-0.00423736	-0.157528	0.0152267	-0.00976912	-0.213331	0.0162458	-0.0151566	-0.275024	0.0250188	-0.0143777	0.218779	-0.0153739	0.044523	0.164319	-0.0184536	0.0351206	0.113972	-0.0174744	0.0279848	0.0649962	-0.0157111	0.0212501	0.0158142	-0.014799	0.0137024	-0.036136
Hoolock	0.203541	0.00264581	0.0561296	0.231018	0.0298795	0.0466581	0.184651	0.0159081	0.0343341	0.125863	0.0132551	0.0234735	0.0650329	0.0137221	0.0138558	0.010189	0.0153871	0.00508704	-0.0461487	0.0147234	-0.000385867	-0.103631	0.0136726	-0.00685174	-0.158424	0.0117063	-0.0115563	-0.211527	0.013771	-0.0161191	-0.274852	0.02267	-0.0157701	0.215973	-0.0160019	0.042534	0.16632	-0.017242	0.033853	0.113161	-0.0146994	0.0271736	0.0623775	-0.0124105	0.0207131	0.0141959	-0.0118645	0.0121593	-0.0363222
Hoolock	0.199185	0.00335868	0.0568158	0.230959	0.0352327	0.0519845	0.183228	0.0169119	0.0327538	0.1251	0.0127079	0.0234832	0.066128	0.0139859	0.0130822	0.00967024	0.0135745	0.00691621	-0.0450389	0.0141725	0.000452075	-0.103307	0.0135446	-0.00750248	-0.158368	0.0122003	-0.0112268	-0.212187	0.0142102	-0.0148795	-0.273419	0.0240702	-0.0164814	0.218384	-0.0166589	0.0414932	0.165473	-0.0169808	0.0340257	0.111983	-0.0149827	0.0273908	0.0641569	-0.0132649	0.0207831	0.0151134	-0.013836	0.0118368	-0.0363194
Hoolock	0.200997	0.000213356	0.0525074	0.230953	0.0305825	0.0466382	0.18058	0.0160315	0.030779	0.126896	0.0127024	0.0225806	0.0686053	0.0132547	0.0135253	0.0137666	0.0132643	0.00644742	-0.041861	0.0131521	0.000300717	-0.101465	0.0115919	-0.00532807	-0.156557	0.0105779	-0.011462	-0.210728	0.0119072	-0.0169022	-0.271161	0.017982	-0.0219612	0.220807	-0.0159219	0.0420782	0.161296	-0.0166667	0.0316321	0.110289	-0.0139332	0.0250841	0.0646616	-0.0120372	0.0200811	0.0136611	-0.0101832	0.0115588	-0.0372371
Hoolock	0.197634	0.00356284	0.0514785	0.232312	0.030709	0.0508276	0.184888	0.0142493	0.032752	0.128129	0.00861819	0.0223318	0.0704467	0.00832032	0.0129115	0.0137928	0.00884699	0.00395657	-0.0428154	0.00894839	-0.00253071	-0.102077	0.00880974	-0.0077228	-0.155602	0.0100384	-0.0125204	-0.212829	0.0123341	-0.0164403	-0.269049	0.0214643	-0.0185225	0.218759	-0.0144058	0.0430182	0.165405	-0.012594	0.032945	0.11644	-0.0136618	0.0235328	0.0630275	-0.0116738	0.0156574	0.0140207	-0.0113399	0.00750003	-0.0374459
Hoolock	0.195716	0.00256348	0.0591618	0.228671	0.0313193	0.0483439	0.181692	0.0171013	0.0349231	0.126158	0.0138626	0.0234674	0.0682099	0.0144171	0.0146929	0.00815505	0.0153454	0.00730969	-0.0500454	0.0161449	-3.85252e-05	-0.104997	0.0149038	-0.00561857	-0.159345	0.0130534	-0.0102269	-0.210726	0.0145564	-0.0148869	-0.2733	0.02385	-0.0147503	0.224215	-0.0167386	0.0422303	0.166171	-0.013993	0.0350853	0.113867	-0.0129984	0.0279919	0.0618605	-0.0122731	0.0205595	0.0122245	-0.0123303	0.0125081	-0.0385851
Hoolock	0.194824	0.00378053	0.0522244	0.230656	0.0282283	0.0493469	0.186601	0.0140877	0.0339993	0.128118	0.0121497	0.0242348	0.0676563	0.0136664	0.0141068	0.00852969	0.0141943	0.00642171	-0.0467967	0.0141211	0.000106269	-0.10368	0.0134272	-0.00618528	-0.156559	0.0111609	-0.0103355	-0.213597	0.0135426	-0.0173412	-0.280924	0.0223279	-0.0198635	0.22199	-0.0161407	0.0416806	0.16483	-0.0144979	0.0321701	0.110262	-0.0107414	0.0269707	0.0610791	-0.0097726	0.0203327	0.0135664	-0.00935768	0.012918	-0.037816
Hoolock	0.196738	0.00255578	0.0524624	0.229049	0.0269971	0.047111	0.183927	0.0145927	0.0319472	0.130902	0.0125478	0.0236471	0.0709705	0.0121771	0.0166455	0.0132293	0.0127171	0.00847877	-0.0456889	0.0129916	-0.000299687	-0.103689	0.0114986	-0.00641969	-0.158612	0.0110547	-0.0125436	-0.211356	0.0108957	-0.016608	-0.269583	0.0208512	-0.017847	0.22319	-0.0174966	0.0419888	0.165222	-0.0122372	0.0318128	0.112213	-0.00854345	0.0270749	0.0607347	-0.00742008	0.0203457	0.0101512	-0.00745622	0.0126203	-0.0398144
Hoolock	0.199727	0.000247869	0.0571282	0.231963	0.0316559	0.0469657	0.182891	0.0157747	0.030822	0.125527	0.0134275	0.0219809	0.0692361	0.013252	0.0148761	0.0124543	0.0135281	0.00751689	-0.0436639	0.0129166	0.000694196	-0.100351	0.0112966	-0.00603778	-0.1565	0.0108594	-0.0128869	-0.212679	0.0131271	-0.018487	-0.269077	0.0220745	-0.0166782	0.217159	-0.0151264	0.0407488	0.167119	-0.0146181	0.0328635	0.116163	-0.0137126	0.0264326	0.0652572	-0.0121583	0.0206738	0.0143638	-0.0111807	0.0127489	-0.0362869
Hoolock	0.178051	0.00240857	0.0630724	0.219779	0.0330882	0.0509108	0.178883	0.0175629	0.0354651	0.129627	0.0159549	0.0235663	0.0705658	0.0132327	0.0146863	0.0124402	0.0144343	0.00608323	-0.0442632	0.012393	0.00116483	-0.103149	0.0118189	-0.00506205	-0.158304	0.014209	-0.0112509	-0.211473	0.0164038	-0.0154901	-0.265974	0.024368	-0.0130212	0.226981	-0.0167219	0.0406262	0.170398	-0.0163727	0.0348932	0.116723	-0.0137215	0.0293018	0.0637375	-0.0131427	0.0225798	0.0100926	-0.0133654	0.0145308	-0.0396762
Hylobates	0.202096	0.00121967	0.0524408	0.228987	0.0281201	0.0468645	0.184596	0.0132788	0.0310094	0.125262	0.0117362	0.021369	0.0679124	0.0132942	0.0126233	0.0140038	0.0141222	0.00599914	-0.0453246	0.0149023	-0.000355641	-0.101762	0.0128231	-0.00477936	-0.15593	0.0104701	-0.00965911	-0.213619	0.0122545	-0.0172474	-0.276481	0.0180707	-0.0212215	0.222096	-0.0166575	0.0413437	0.16242	-0.0165703	0.0325462	0.10848	-0.0113693	0.0261097	0.0595384	-0.00934578	0.0193215	0.0136979	-0.00897734	0.0125153	-0.0369792
Hylobates	0.200183	0.000482566	0.0598363	0.225496	0.0267576	0.0492133	0.186396	0.0134316	0.0328117	0.132489	0.0122943	0.0219764	0.0715546	0.0126871	0.0145361	0.0128047	0.0134739	0.00695533	-0.0463885	0.0126985	9.58594e-05	-0.106685	0.011528	-0.00681969	-0.15758	0.0121468	-0.0134706	-0.212779	0.0140628	-0.0192128	-0.279521	0.0243305	-0.0199704	0.220563	-0.0183068	0.0383576	0.164886	-0.013972	0.0331522	0.108481	-0.00948326	0.0269035	0.061721	-0.0085464	0.0201617	0.0131882	-0.00966708	0.0125436	-0.0407134
Hylobates	0.204538	-0.000159973	0.0527937	0.233438	0.0264015	0.0482852	0.189402	0.0114945	0.0329313	0.130446	0.0109791	0.0231225	0.0684785	0.0133378	0.0128925	0.0108193	0.0143464	0.00481077	-0.0441701	0.0130022	-0.00117146	-0.101378	0.0111781	-0.00732793	-0.155188	0.0102222	-0.0121163	-0.211594	0.0104957	-0.0172481	-0.273612	0.0192811	-0.0225054	0.224808	-0.0165955	0.0414959	0.163879	-0.0136908	0.0327673	0.111195	-0.00891008	0.025559	0.0588255	-0.0074683	0.0171161	0.0122443	-0.0067938	0.0104498	-0.0402649
Hylobates	0.200939	-0.00030696	0.0532924	0.224266	0.0280675	0.0475396	0.180189	0.015041	0.0331275	0.13224	0.0118128	0.0246374	0.0724443	0.0123499	0.0138979	0.0156271	0.0128638	0.00548739	-0.0441955	0.0120296	-0.00147456	-0.101247	0.0116535	-0.00783217	-0.157457	0.0104086	-0.0126712	-0.212555	0.0118602	-0.0177082	-0.270034	0.0176738	-0.018633	0.225978	-0.0210409	0.0431332	0.167759	-0.013851	0.0341852	0.11191	-0.00933354	0.0254697	0.0632527	-0.00625159	0.018019	0.0132054	-0.00662697	0.0101478	-0.0386512
Hylobates	0.199974	-0.00481909	0.0623416	0.228724	0.0292991	0.0558428	0.184958	0.0174009	0.0328801	0.12828	0.0138903	0.0226154	0.0672096	0.0130636	0.0129472	0.012003	0.0113832	0.00676556	-0.046657	0.0112423	-0.000687642	-0.101725	0.0111824	-0.00602542	-0.156932	0.0104918	-0.0107855	-0.209064	0.0145684	-0.0176951	-0.270803	0.0217334	-0.0218246	0.219003	-0.0119809	0.0417773	0.166558	-0.011357	0.0326799	0.113539	-0.0113538	0.0251851	0.0650202	-0.0119529	0.0175659	0.0153279	-0.0133467	0.00958312	-0.0374219
Hylobates	0.201266	-0.00116537	0.0606942	0.230081	0.0284014	0.0616555	0.184547	0.0167272	0.0323727	0.125282	0.0142302	0.0197411	0.0699279	0.0122151	0.0139065	0.0130332	0.0121465	0.00476429	-0.0422105	0.0109596	0.000221429	-0.100727	0.0103351	-0.00504309	-0.156168	0.0118149	-0.011802	-0.211283	0.0151385	-0.0184403	-0.270218	0.0220843	-0.0203823	0.219706	-0.0110117	0.0426511	0.167089	-0.0108314	0.0329928	0.11532	-0.0123959	0.0249959	0.0636508	-0.0127239	0.0171816	0.0143104	-0.0128622	0.0116145	-0.0363122
Hylobates	0.202253	0.00272863	0.0636031	0.232334	0.0286296	0.0564618	0.186091	0.015184	0.0382045	0.127696	0.0123592	0.0209722	0.0676539	0.0117567	0.00950637	0.011065	0.0105037	0.00439719	-0.0439514	0.0108841	-0.00279735	-0.101734	0.0111358	-0.00692584	-0.159402	0.0125104	-0.0107714	-0.209406	0.0146094	-0.0144532	-0.267367	0.0213103	-0.0186807	0.215032	-0.0109313	0.0457975	0.163281	-0.0128508	0.0336932	0.114636	-0.0137262	0.0237844	0.0652709	-0.0128272	0.0154721	0.0159141	-0.0137193	0.00908719	-0.0361449
Hylobates	0.195347	0.00119957	0.0536724	0.23055	0.0322181	0.0487761	0.186098	0.0154136	0.0309674	0.126687	0.0124158	0.0211285	0.0669267	0.0122431	0.0141266	0.0116009	0.0131879	0.00868516	-0.0454558	0.0132351	0.00128464	-0.101519	0.0114064	-0.00499289	-0.154863	0.0106647	-0.0113531	-0.208187	0.011828	-0.0181774	-0.279981	0.0194783	-0.0261478	0.217476	-0.0141995	0.0396755	0.164883	-0.0168667	0.0323765	0.111521	-0.0147411	0.0256043	0.0630683	-0.0130198	0.0194905	0.0125513	-0.0113374	0.0120794	-0.0356995
Hylobates	0.199431	-0.000819022	0.0551529	0.232842	0.0281717	0.0463519	0.184056	0.0132558	0.0297535	0.125864	0.0110852	0.0203158	0.0680174	0.0106865	0.0151965	0.00907764	0.0125694	0.00686265	-0.0449213	0.0120957	0.000914346	-0.0985127	0.00986631	-0.00413162	-0.157021	0.00967395	-0.0118178	-0.212221	0.0125905	-0.0202112	-0.272176	0.017781	-0.0220292	0.218762	-0.0141657	0.0403722	0.164996	-0.0129132	0.0343592	0.116027	-0.0122911	0.0269847	0.0655489	-0.0101014	0.0208903	0.0133436	-0.00892498	0.0134059	-0.0355338
Hylobates	0.198261	0.00141124	0.0617673	0.22395	0.0293706	0.0525746	0.18206	0.0175203	0.0312126	0.123385	0.0136574	0.0227279	0.0666418	0.0146694	0.0159491	0.0102517	0.0156551	0.00982081	-0.0468514	0.0145458	0.00337886	-0.104056	0.0143196	-0.00349802	-0.159587	0.0139077	-0.00902956	-0.21246	0.0160037	-0.0167377	-0.273214	0.0271761	-0.0219993	0.218162	-0.0140884	0.0406089	0.163755	-0.0157608	0.0356712	0.113296	-0.0167652	0.0293377	0.0619452	-0.0140184	0.0243777	0.013573	-0.0140499	0.0165593	-0.0366943
Hylobates	0.199046	0.00367658	0.0551989	0.233063	0.0266538	0.0504032	0.183037	0.0157221	0.0334052	0.127818	0.0121206	0.0218267	0.0705011	0.0126793	0.0102085	0.0158691	0.0111472	0.00539521	-0.0424854	0.0103174	-0.00132974	-0.0994735	0.0112719	-0.00686815	-0.155945	0.0102344	-0.0105809	-0.21306	0.0117603	-0.0154568	-0.271751	0.018533	-0.0198219	0.214585	-0.0159986	0.042201	0.163898	-0.0134919	0.0361522	0.114071	-0.00966746	0.0276495	0.0634858	-0.010854	0.019312	0.0140057	-0.0126155	0.0119718	-0.0376091
Hylobates	0.19661	0.00277826	0.0578295	0.230515	0.0318265	0.0521902	0.181829	0.0186875	0.0321994	0.122817	0.0127289	0.0229581	0.0664424	0.0120313	0.0138994	0.0101224	0.0134333	0.00673248	-0.0450636	0.0150037	-0.000366948	-0.104445	0.0139977	-0.00493277	-0.158236	0.0134533	-0.00999677	-0.211174	0.0147415	-0.0141349	-0.270986	0.0217877	-0.0175665	0.216576	-0.0163348	0.0414302	0.16716	-0.0157454	0.0360998	0.117411	-0.0154932	0.0277828	0.065472	-0.0157141	0.0198559	0.0183252	-0.0146762	0.0134517	-0.0352495
Hylobates	0.197467	0.00507546	0.0606921	0.230517	0.0336984	0.0546759	0.179245	0.017278	0.0327292	0.128079	0.012806	0.0245516	0.0713591	0.0123634	0.0148214	0.0144937	0.0135028	0.00664282	-0.0422824	0.014619	-0.00115945	-0.0968983	0.0134813	-0.00506873	-0.153949	0.014881	-0.0118034	-0.214554	0.0155952	-0.0158047	-0.273015	0.0196933	-0.0152574	0.2205	-0.0157893	0.0410946	0.164209	-0.0175976	0.0345821	0.11618	-0.015632	0.0293242	0.0667485	-0.0145457	0.0214439	0.0185588	-0.0130832	0.0129771	-0.032084
Hylobates	0.195238	0.00345146	0.059521	0.230686	0.0329506	0.0557204	0.180987	0.0179466	0.0308258	0.125697	0.014436	0.0219007	0.0700764	0.0135116	0.0150857	0.0124607	0.0138984	0.00755349	-0.042626	0.0152277	-0.000108804	-0.101312	0.0120526	-0.00485592	-0.156425	0.0137149	-0.0115711	-0.212707	0.0141147	-0.0158764	-0.271916	0.023106	-0.014944	0.222743	-0.0157686	0.0447291	0.165989	-0.0132668	0.0362902	0.116845	-0.0127878	0.0286969	0.0655734	-0.0122092	0.0200789	0.0160331	-0.0131944	0.0129764	-0.034014
Hylobates	0.188909	0.00497841	0.0551011	0.223886	0.0280142	0.0491634	0.177018	0.0154223	0.0321193	0.131197	0.0116799	0.0241137	0.0727802	0.0125194	0.0144043	0.0147244	0.0130476	0.00604621	-0.0448279	0.0125782	-0.00197894	-0.100845	0.0110879	-0.00669892	-0.157341	0.0113204	-0.0125963	-0.211384	0.0119852	-0.0171575	-0.279844	0.0222341	-0.022611	0.224375	-0.0186945	0.0419869	0.168905	-0.0156381	0.0361544	0.118205	-0.0123859	0.0282368	0.0640674	-0.00865545	0.0201582	0.0139596	-0.00897961	0.011352	-0.0368107
Hylobates	0.196656	0.00496399	0.0583512	0.230001	0.0338575	0.0555994	0.180923	0.0163308	0.0316939	0.126505	0.0124089	0.0210673	0.0707434	0.0114559	0.0130553	0.014369	0.0125119	0.0056224	-0.0439611	0.012475	6.31886e-05	-0.101494	0.012143	-0.00507581	-0.156196	0.0130544	-0.0108363	-0.212865	0.0141137	-0.0144463	-0.270281	0.0225238	-0.017525	0.220968	-0.0152645	0.0422358	0.165843	-0.0146634	0.0353415	0.115654	-0.0143638	0.0273123	0.0661936	-0.0133915	0.0197187	0.0168907	-0.0135941	0.0121873	-0.0356974
Hylobates	0.192413	-0.00137026	0.0564531	0.228406	0.0315218	0.0598781	0.181179	0.0169954	0.0324468	0.126875	0.0152279	0.0214271	0.0673049	0.0166229	0.0126022	0.0125478	0.0177176	0.00652948	-0.0446025	0.0173434	0.000494143	-0.101133	0.0157628	-0.00458571	-0.155402	0.0151209	-0.00941963	-0.209666	0.0167252	-0.0138145	-0.263962	0.0208147	-0.0155169	0.223719	-0.0190834	0.0418682	0.163669	-0.0159092	0.0348675	0.113715	-0.0134563	0.0288625	0.0636369	-0.0118292	0.0205451	0.0111589	-0.0106157	0.0120762	-0.0386357
Hylobates	0.192938	0.00664446	0.0595144	0.22587	0.0324451	0.0557135	0.180796	0.0186208	0.0327403	0.125543	0.0147211	0.0216576	0.0710479	0.0133196	0.0139529	0.0141569	0.0129697	0.00615395	-0.0443041	0.0129473	-6.17336e-05	-0.0998679	0.0108571	-0.00391935	-0.154751	0.0137636	-0.0108771	-0.211357	0.0150012	-0.0145177	-0.271184	0.0242285	-0.0150373	0.226983	-0.0151865	0.0451386	0.166006	-0.0163944	0.0355225	0.11729	-0.0142593	0.0281648	0.067511	-0.0127769	0.0195074	0.0183791	-0.0136788	0.0111118	-0.0342418
Hylobates	0.199794	0.0011387	0.0515767	0.228809	0.0261181	0.0417305	0.181577	0.00918975	0.0282104	0.124338	0.00723709	0.0198466	0.0622006	0.00772737	0.014797	0.00806799	0.0101933	0.00472704	-0.0500395	0.00817463	0.000268435	-0.109801	0.00566647	-0.00698296	-0.157341	0.0108797	-0.0178325	-0.213254	0.0110445	-0.0230392	-0.281101	0.00849238	-0.0240726	0.223129	-0.0118886	0.0371982	0.169931	-0.01179	0.0338567	0.118776	-0.0105859	0.0272211	0.0688912	-0.00849242	0.0200696	0.0180657	-0.00634531	0.0123829	-0.035557
Hylobates	0.19811	0.00369129	0.0560803	0.22813	0.0274861	0.0484107	0.190034	0.0121735	0.031696	0.129648	0.00841434	0.0205309	0.0726958	0.00891558	0.0134496	0.0140747	0.0109498	0.00605082	-0.0420533	0.00980108	-1.34007e-05	-0.102112	0.00911401	-0.00808749	-0.155806	0.00911348	-0.013903	-0.209564	0.0107175	-0.019054	-0.265358	0.0182989	-0.0196791	0.222832	-0.0156099	0.04429	0.168732	-0.013077	0.0331168	0.113569	-0.0104962	0.025347	0.061475	-0.00828982	0.017952	0.0105409	-0.00756147	0.0103481	-0.0391103
Hylobates	0.201366	0.000301964	0.0567809	0.232422	0.0292729	0.050032	0.18549	0.015162	0.0330508	0.132902	0.0102161	0.0206009	0.070327	0.0125439	0.0123708	0.011956	0.0121848	0.00725565	-0.0432307	0.012494	0.00202868	-0.10312	0.0122407	-0.0051425	-0.157683	0.0114257	-0.0114316	-0.210185	0.0123783	-0.0198498	-0.268811	0.0183188	-0.0243882	0.214492	-0.0141055	0.0382472	0.163649	-0.0151664	0.0332332	0.110567	-0.0117304	0.0269156	0.0634925	-0.00990844	0.0223477	0.0138124	-0.0100652	0.0152454	-0.0411385
Hylobates	0.197126	0.00312914	0.060543	0.229523	0.0310243	0.0512119	0.181002	0.0160314	0.0316382	0.125937	0.0117877	0.0209143	0.0703707	0.0115424	0.0133674	0.0128321	0.0107802	0.00603545	-0.0455161	0.0104392	-0.000184841	-0.101338	0.0106536	-0.00623531	-0.156426	0.0130579	-0.0116836	-0.21133	0.0153966	-0.0167462	-0.276419	0.0193923	-0.0196806	0.222987	-0.0133576	0.0432354	0.165848	-0.0135548	0.0335914	0.116847	-0.0132885	0.0279415	0.065167	-0.0127017	0.0193565	0.0149009	-0.0135962	0.0114319	-0.0359952
Hylobates	0.196262	0.00498523	0.0560891	0.227561	0.0355497	0.0509317	0.183045	0.0173851	0.0302868	0.125539	0.0129274	0.0204834	0.0691522	0.00887261	0.0143779	0.0127975	0.00724429	0.00778867	-0.0434939	0.00662604	0.000611307	-0.102097	0.00657183	-0.00505564	-0.155098	0.0100617	-0.0122657	-0.210977	0.0163959	-0.0182857	-0.268876	0.0284061	-0.0172933	0.221093	-0.010756	0.0403201	0.166749	-0.0136273	0.0319696	0.11479	-0.0139005	0.0269924	0.0619772	-0.0152218	0.0204367	0.0132083	-0.0158168	0.0133392	-0.040105
Hylobates	0.193833	0.00794857	0.0556288	0.232257	0.0281229	0.0500266	0.180206	0.0132751	0.0309297	0.128032	0.0124974	0.0236728	0.0682758	0.0133595	0.0165444	0.0123067	0.0147365	0.00766016	-0.0463976	0.0128202	0.00279919	-0.0981631	0.0120379	-0.00302223	-0.154699	0.0128368	-0.0111504	-0.210664	0.0148956	-0.0180381	-0.269619	0.0202277	-0.0197714	0.218023	-0.0160441	0.041329	0.166583	-0.0158413	0.0330525	0.116498	-0.012579	0.0283677	0.0670163	-0.00994657	0.0221725	0.0157833	-0.00918695	0.014697	-0.0358786
Hylobates	0.198773	0.00301659	0.0496489	0.233272	0.030569	0.0491786	0.176975	0.0142797	0.0299867	0.124687	0.0115349	0.0213978	0.0681403	0.0136689	0.0138011	0.00932113	0.0140076	0.00649448	-0.0468377	0.0131607	-3.59009e-05	-0.100768	0.0121216	-0.00502862	-0.152744	0.0129782	-0.0120205	-0.205381	0.0145851	-0.0177859	-0.27411	0.0186062	-0.0227945	0.227221	-0.0150463	0.0423552	0.161961	-0.0167325	0.0312422	0.114387	-0.0145805	0.0256997	0.0636644	-0.0120624	0.0198198	0.0146481	-0.01034	0.0141983	-0.037129
Hylobates	0.19886	0.00446597	0.0577088	0.229856	0.0311084	0.0502269	0.183473	0.0149261	0.0321332	0.129174	0.0110198	0.0239883	0.0707864	0.0115129	0.0140735	0.0134432	0.0110779	0.00699299	-0.0445519	0.0101164	-8.84201e-05	-0.099907	0.00778209	-0.00507223	-0.157075	0.0101782	-0.0123462	-0.210911	0.013783	-0.0175308	-0.272404	0.0246643	-0.0216586	0.218447	-0.0144428	0.0418786	0.168481	-0.0144314	0.0339399	0.115856	-0.0117619	0.0259049	0.0653871	-0.010416	0.0182934	0.0134899	-0.011203	0.00983495	-0.0357755
Hylobates	0.20339	0.000178534	0.0552658	0.229465	0.0282443	0.0508759	0.184476	0.015614	0.0334876	0.131473	0.0115348	0.022638	0.071798	0.00956688	0.0139057	0.0138069	0.00854856	0.00617687	-0.0412343	0.00778941	-0.000674271	-0.102337	0.00652131	-0.00592391	-0.155679	0.00890912	-0.0120817	-0.212551	0.0151479	-0.0194475	-0.269731	0.0278333	-0.0189527	0.217989	-0.0132041	0.0397765	0.165118	-0.0100229	0.0327267	0.115079	-0.0106318	0.0252813	0.0657192	-0.0114364	0.0183489	0.0147062	-0.0127218	0.0105373	-0.0362579
Hylobates	0.187477	0.000171393	0.0602414	0.225942	0.0380612	0.0533097	0.185373	0.0198643	0.0327093	0.128634	0.0145802	0.0231459	0.0715329	0.0131711	0.0171112	0.0113544	0.0156057	0.00916906	-0.0435194	0.0145636	0.00337434	-0.102631	0.0135253	-0.00356105	-0.156796	0.0140294	-0.0100161	-0.207559	0.0167271	-0.016158	-0.263895	0.020097	-0.0160465	0.222559	-0.0160607	0.0440574	0.164218	-0.0153649	0.0378379	0.115118	-0.0147647	0.0301766	0.0648695	-0.013495	0.0229056	0.010781	-0.0153262	0.0134527	-0.0408733
Hylobates	0.187932	0.00176766	0.0610682	0.22348	0.0330493	0.0500396	0.179327	0.016538	0.0315929	0.129483	0.0126573	0.0231332	0.0724702	0.0134819	0.0143253	0.0136998	0.0156883	0.00529846	-0.0447104	0.0148585	-0.000755693	-0.103654	0.0142605	-0.00586196	-0.160204	0.0133166	-0.00979375	-0.215192	0.0145673	-0.0156046	-0.274146	0.0219827	-0.0156221	0.215404	-0.0151608	0.0415136	0.165988	-0.01697	0.0338712	0.11469	-0.0147506	0.0285922	0.0627082	-0.0108374	0.0221947	0.0130049	-0.0102925	0.0152847	-0.0375867
Hylobates	0.196904	-0.00205681	0.0646768	0.224881	0.0280232	0.047196	0.184553	0.0158915	0.0324043	0.12975	0.0139198	0.0227295	0.0712784	0.0139931	0.0157392	0.0103611	0.0144346	0.0081506	-0.0466073	0.0145563	0.000282991	-0.10346	0.0132719	-0.00540236	-0.15711	0.0128203	-0.0106497	-0.209472	0.0153993	-0.0174184	-0.269474	0.0211806	-0.0199297	0.222301	-0.0144101	0.0410543	0.164294	-0.0147664	0.0358213	0.109819	-0.0118551	0.0293209	0.0627758	-0.0112937	0.0216198	0.0116585	-0.0116878	0.0122911	-0.0372598
Hylobates	0.208318	0.00795721	0.0538047	0.234262	0.0329035	0.0494696	0.183661	0.0170395	0.0308169	0.124608	0.0102658	0.0224089	0.0712586	0.00954731	0.0158385	0.0112394	0.0114783	0.00692629	-0.0419452	0.00919817	0.00351728	-0.0963833	0.0103329	-0.00324653	-0.15405	0.0113815	-0.0105049	-0.210862	0.0150476	-0.0194724	-0.268308	0.0193879	-0.0227637	0.216707	-0.0155506	0.038614	0.165109	-0.0152639	0.0332706	0.114003	-0.0152181	0.0259366	0.0636649	-0.0143888	0.0197827	0.0130373	-0.0122945	0.0128951	-0.0353958
Hylobates	0.203158	0.00372408	0.051851	0.236109	0.0331133	0.0490451	0.184207	0.0153016	0.0330341	0.125521	0.0097629	0.0220367	0.0715053	0.00755714	0.0157471	0.0147633	0.00956753	0.00675333	-0.0419151	0.00850624	0.000853638	-0.100375	0.0100624	-0.00703123	-0.156594	0.0109944	-0.0127182	-0.211	0.0130913	-0.0178763	-0.273133	0.0229631	-0.0182935	0.210757	-0.010299	0.0382777	0.163292	-0.0151583	0.0314062	0.113616	-0.0155993	0.0266438	0.0628792	-0.0155795	0.0202577	0.0150197	-0.0138442	0.0146323	-0.0362254
Hylobates	0.201489	0.00260142	0.0559577	0.233458	0.0296572	0.0482173	0.191189	0.0135157	0.0318451	0.132141	0.0105758	0.0210303	0.0729684	0.00937785	0.015128	0.0149467	0.00897186	0.00757366	-0.0442828	0.00913332	-0.000938649	-0.104658	0.00987287	-0.0061021	-0.154043	0.0103745	-0.0110671	-0.207928	0.0118155	-0.0168947	-0.272705	0.0197383	-0.0196918	0.213552	-0.0108852	0.0389255	0.160097	-0.0123333	0.0328078	0.109545	-0.0118779	0.0244255	0.0614363	-0.0116811	0.0169351	0.0134902	-0.0110654	0.0105171	-0.0397754
Hylobates	0.19837	-0.00265685	0.0580425	0.230279	0.0329964	0.0524692	0.185192	0.0199649	0.0320093	0.130117	0.0139394	0.0245956	0.0704337	0.0113551	0.016545	0.00956041	0.0111178	0.00819253	-0.0475692	0.0106953	0.00127701	-0.108293	0.0111857	-0.0046189	-0.161246	0.0135389	-0.0108871	-0.211889	0.0185263	-0.0165867	-0.27123	0.0352583	-0.0151746	0.224582	-0.0175265	0.0426727	0.164511	-0.011715	0.0365687	0.112899	-0.0101584	0.0296901	0.061841	-0.0107051	0.0223493	0.0102564	-0.0129035	0.0137137	-0.0400958
Hylobates	0.199253	0.00417583	0.0529857	0.233318	0.0282486	0.0513833	0.178682	0.013868	0.0307318	0.123457	0.012708	0.0208559	0.0686037	0.0143341	0.0130846	0.0147698	0.0133272	0.00677924	-0.0424415	0.0129522	-0.0003103	-0.10073	0.012259	-0.00615623	-0.156538	0.0113613	-0.0113832	-0.212831	0.0141652	-0.0178177	-0.275341	0.0169848	-0.018972	0.221917	-0.0168646	0.0402725	0.162568	-0.0160153	0.0337012	0.113397	-0.0120723	0.0272007	0.0634824	-0.00929366	0.0202621	0.0156699	-0.0103028	0.01124	-0.0356495
Hylobates	0.201042	0.0013055	0.0507581	0.232692	0.0231076	0.0476989	0.17416	0.0105181	0.0321641	0.125115	0.013293	0.0205146	0.0684728	0.0146883	0.0124818	0.0153956	0.0162516	0.00511416	-0.0430796	0.0151683	-0.00217932	-0.0988103	0.0143783	-0.00914803	-0.155484	0.0119972	-0.0126493	-0.213468	0.0120623	-0.0181217	-0.278432	0.0135811	-0.0188323	0.21877	-0.0187585	0.0406647	0.15929	-0.0198479	0.0352439	0.113969	-0.0125233	0.0311253	0.0657302	-0.00830235	0.0214758	0.0171088	-0.00737142	0.0120174	-0.0351901
Nomascus	0.187804	-0.00356018	0.0673295	0.220751	0.0284028	0.059652	0.182278	0.0184705	0.032885	0.127732	0.0167463	0.0237691	0.0669969	0.0176133	0.016086	0.008642	0.0180629	0.0077502	-0.049613	0.0162515	0.000880782	-0.105692	0.0148497	-0.0053744	-0.157959	0.0161685	-0.0110871	-0.214489	0.0193197	-0.0154837	-0.275354	0.0291061	-0.0147977	0.225876	-0.0180438	0.0429005	0.16904	-0.0160138	0.0398679	0.115925	-0.0120592	0.0325429	0.063367	-0.0118994	0.0233761	0.0134536	-0.0110594	0.0155801	-0.0373499
Nomascus	0.203276	0.00534802	0.0559493	0.235106	0.0289435	0.0483295	0.18023	0.017879	0.0271475	0.124617	0.0154678	0.0220252	0.0672333	0.0162293	0.0152561	0.0113075	0.016656	0.00831455	-0.0437669	0.0155471	0.00214176	-0.101994	0.0130994	-0.00334108	-0.157286	0.0124354	-0.0105461	-0.212234	0.013345	-0.0174351	-0.273266	0.0167897	-0.0213463	0.217847	-0.0166925	0.0391406	0.163942	-0.0161383	0.0343241	0.113415	-0.014379	0.0291087	0.0631038	-0.0122323	0.0227766	0.0146389	-0.0125366	0.0152013	-0.0345514
Nomascus	0.199052	0.00561586	0.0565937	0.229086	0.0326175	0.054946	0.18608	0.0161616	0.029792	0.126415	0.0119558	0.0224362	0.0678649	0.0122955	0.0136008	0.0102606	0.0120277	0.00736734	-0.045722	0.0123944	-3.39681e-05	-0.100974	0.01155	-0.00513512	-0.157655	0.011398	-0.0110603	-0.211623	0.0131501	-0.0169579	-0.273063	0.0212506	-0.0199207	0.216903	-0.0143195	0.0433216	0.166868	-0.0144306	0.0321951	0.114191	-0.0122555	0.026034	0.0622084	-0.011177	0.0176606	0.0122503	-0.012383	0.00918821	-0.0344925
Nomascus	0.191981	0.000574539	0.0595324	0.218598	0.0325477	0.049317	0.178773	0.0199857	0.0327815	0.131258	0.0160196	0.025679	0.0717147	0.0162678	0.0167308	0.0100599	0.0178354	0.00658141	-0.0495826	0.0173804	-0.000163912	-0.106067	0.0146333	-0.00427362	-0.160876	0.0128828	-0.0107169	-0.217278	0.0147795	-0.0180111	-0.276452	0.0229135	-0.0172292	0.221442	-0.0175013	0.0433192	0.166936	-0.0175198	0.0334502	0.116687	-0.0166265	0.0269128	0.0582863	-0.0134034	0.0209262	0.00960416	-0.0118734	0.0133351	-0.0419615
Nomascus	0.202704	0.00439402	0.0577888	0.228566	0.031666	0.0531366	0.182526	0.0168131	0.0320145	0.127002	0.013667	0.0227969	0.0673882	0.0128611	0.01557	0.0122021	0.0128093	0.00873347	-0.0446149	0.0134638	0.000951441	-0.101845	0.0122519	-0.00393247	-0.154891	0.0129612	-0.0110086	-0.213057	0.0163321	-0.0186713	-0.271352	0.021366	-0.0201129	0.219385	-0.0163233	0.0398622	0.167591	-0.0144519	0.0344359	0.11411	-0.0149148	0.0278995	0.0624249	-0.0118961	0.0223582	0.0115294	-0.0114317	0.0148454	-0.0369473
Nomascus	0.193476	0.0043737	0.0603225	0.227118	0.0345714	0.0570872	0.182076	0.0161448	0.0360288	0.131801	0.0130446	0.0237347	0.0724126	0.0132662	0.0124013	0.012153	0.0137238	0.00462578	-0.0470626	0.0134862	-0.00214315	-0.103857	0.0108669	-0.00492673	-0.158578	0.0111906	-0.0101891	-0.210426	0.0145071	-0.0147759	-0.272148	0.02341	-0.0164155	0.217498	-0.0138413	0.0456667	0.165134	-0.0159509	0.0327374	0.115115	-0.0130991	0.024675	0.0646378	-0.0110399	0.0175663	0.0149853	-0.0118373	0.00985405	-0.0372503
Nomascus	0.203429	0.00410761	0.0536783	0.230373	0.0353006	0.0515983	0.180551	0.0173008	0.032676	0.12486	0.0118722	0.0228392	0.0679036	0.00994017	0.0160855	0.0122726	0.0113943	0.00591005	-0.0440227	0.0102074	0.000784278	-0.0997608	0.0104504	-0.00575976	-0.156507	0.0142389	-0.0128257	-0.211395	0.0175709	-0.0157096	-0.267232	0.0254075	-0.0155223	0.222301	-0.015152	0.0407887	0.165358	-0.0166637	0.0335901	0.114678	-0.0145587	0.0277274	0.0634022	-0.0148541	0.0189828	0.0142447	-0.0147207	0.0107145	-0.0368056
Nomascus	0.192523	0.00178413	0.0586257	0.22298	0.0342076	0.0523653	0.181433	0.0183018	0.0353851	0.127035	0.0151209	0.0237857	0.0695638	0.015819	0.0154839	0.0121837	0.0146773	0.00772838	-0.0426342	0.0153995	-0.000955622	-0.0999037	0.0138276	-0.00497329	-0.155606	0.0149305	-0.0100798	-0.212239	0.0171378	-0.0143402	-0.268066	0.0242185	-0.015035	0.219767	-0.0201898	0.0419339	0.164869	-0.0162289	0.0385549	0.11346	-0.0125083	0.0310164	0.0626689	-0.0114031	0.0238136	0.0129842	-0.014589	0.0128984	-0.0371904
Nomascus	0.187556	0.00602827	0.0598901	0.227901	0.0315979	0.0468276	0.180036	0.0190216	0.0304918	0.128885	0.0167412	0.0244297	0.0720646	0.0171854	0.0171637	0.0163621	0.0166583	0.0105925	-0.0409042	0.0150553	0.00341865	-0.0990908	0.012749	-0.00262817	-0.155836	0.0138183	-0.0105943	-0.214435	0.0149698	-0.0164794	-0.266246	0.0190575	-0.0149232	0.217562	-0.0196196	0.0389463	0.166682	-0.015787	0.0358199	0.117678	-0.0136331	0.0315301	0.0678846	-0.0114583	0.0256259	0.0172882	-0.0116057	0.0168639	-0.0333081
Nomascus	0.194766	0.00435183	0.0536104	0.226554	0.0319582	0.0496759	0.185522	0.0153648	0.0350875	0.131327	0.0131214	0.0218593	0.0694887	0.0135897	0.0138513	0.0111387	0.0150586	0.00613601	-0.0443754	0.0143826	0.000480525	-0.101868	0.0119172	-0.00484659	-0.155088	0.0135925	-0.011628	-0.213072	0.0160716	-0.017696	-0.265824	0.0220785	-0.0143982	0.226161	-0.015699	0.0428893	0.160661	-0.0168952	0.0336296	0.116936	-0.0119272	0.027918	0.0647287	-0.0109599	0.0204775	0.0128338	-0.00941383	0.0135814	-0.0362124
Symphalangus	0.182484	0.00347311	0.0664934	0.223834	0.0354345	0.0585927	0.177196	0.0212173	0.0338312	0.12846	0.0165923	0.024063	0.0685504	0.0160468	0.0137959	0.00944132	0.0161148	0.00556844	-0.0470233	0.0147037	0.000171036	-0.106975	0.0134424	-0.00575701	-0.161015	0.0139319	-0.008074	-0.21379	0.0173374	-0.0111938	-0.270025	0.0288181	-0.00728559	0.223051	-0.0212099	0.0462983	0.165777	-0.0167567	0.0374799	0.114343	-0.0138143	0.0280703	0.0650173	-0.0124913	0.0212501	0.0129317	-0.0119563	0.0119701	-0.0365567
Symphalangus	0.186647	0.00281493	0.0568098	0.227629	0.0354015	0.0491967	0.179081	0.0174358	0.0293896	0.133079	0.0127075	0.0238576	0.0788244	0.01194	0.0159662	0.016844	0.0132373	0.00668572	-0.0429507	0.0144876	-0.0014224	-0.104929	0.0145749	-0.00733329	-0.16203	0.0136089	-0.010937	-0.218249	0.0168617	-0.015428	-0.277615	0.0229147	-0.012817	0.222062	-0.0209276	0.0436884	0.169886	-0.0183699	0.0356443	0.11646	-0.0153089	0.0262731	0.0627438	-0.0118959	0.0180483	0.011157	-0.0108484	0.00925028	-0.0394098
Symphalangus	0.186053	0.00390715	0.0620825	0.226097	0.0330988	0.0574188	0.184131	0.0186936	0.0324586	0.132734	0.0140872	0.0234676	0.0716352	0.0120242	0.0144986	0.0107607	0.0116364	0.00613118	-0.0476979	0.0113636	-0.000478911	-0.105518	0.012178	-0.00606558	-0.159375	0.0135138	-0.0101239	-0.208898	0.0157	-0.014409	-0.270287	0.0262479	-0.0124502	0.220429	-0.0145032	0.0427314	0.164568	-0.0130516	0.0357298	0.113505	-0.0130005	0.0260387	0.0644163	-0.0111685	0.0199964	0.0151512	-0.0135481	0.0102088	-0.0383335
Symphalangus	0.194121	0.00301362	0.0545491	0.22948	0.0317389	0.0514865	0.185676	0.0163334	0.032798	0.130175	0.0128562	0.0222937	0.0705904	0.0115909	0.0150521	0.0102398	0.0117868	0.00668788	-0.0460613	0.0107529	0.00127727	-0.102681	0.0111705	-0.00557595	-0.15843	0.0109833	-0.0110679	-0.211042	0.0129058	-0.0170698	-0.26679	0.0220528	-0.0169708	0.223062	-0.0156844	0.0430579	0.167429	-0.0132075	0.0334433	0.112985	-0.0103414	0.025836	0.0633678	-0.0103758	0.0182092	0.0142507	-0.0106644	0.0110047	-0.0382033
Symphalangus	0.18552	0.00526839	0.0535005	0.234984	0.031587	0.0481314	0.180288	0.0161398	0.0330516	0.126981	0.0145826	0.0245557	0.0713946	0.0146958	0.0175188	0.0121752	0.0145022	0.0095516	-0.0474524	0.0130994	0.00427282	-0.102557	0.0116793	-0.000776803	-0.160299	0.0117951	-0.0086284	-0.20912	0.0154328	-0.017676	-0.256767	0.0227783	-0.0196824	0.213185	-0.0161074	0.0414975	0.166662	-0.0171744	0.0325155	0.115224	-0.012191	0.0275719	0.0654847	-0.0104889	0.0224459	0.015941	-0.00970847	0.0152293	-0.0394117
Symphalangus	0.18596	0.00240068	0.0580447	0.230608	0.0297471	0.0524237	0.18091	0.0181229	0.0307584	0.130425	0.0176385	0.0221859	0.0668334	0.0177625	0.0144598	0.00779336	0.0167279	0.00735822	-0.0511138	0.0148958	0.000912234	-0.10826	0.0127719	-0.00306198	-0.15824	0.0132768	-0.00952334	-0.211668	0.0144316	-0.0170131	-0.268694	0.0236216	-0.017268	0.231318	-0.023492	0.0392945	0.165974	-0.0148864	0.0345958	0.111481	-0.0112973	0.0277881	0.0559325	-0.00910798	0.0218207	0.00900492	-0.00981962	0.0152145	-0.0422289
Symphalangus	0.190878	-0.00107511	0.0644428	0.230194	0.0314148	0.0534234	0.181933	0.0181949	0.0327619	0.130487	0.0160216	0.0225334	0.0697495	0.0156878	0.0130109	0.0111508	0.0156806	0.00453997	-0.0468543	0.014422	-0.00086784	-0.107137	0.0126114	-0.0046938	-0.159432	0.0123807	-0.00899231	-0.211674	0.0148122	-0.0140017	-0.268975	0.0258509	-0.0106369	0.220444	-0.0190475	0.0439195	0.162755	-0.0135266	0.0356333	0.112008	-0.0121894	0.0269729	0.0629664	-0.00966595	0.0201993	0.0147109	-0.0106826	0.0109326	-0.03799
Symphalangus	0.189068	-0.00169587	0.067639	0.227133	0.0312293	0.0543002	0.181412	0.0206011	0.0318197	0.12703	0.0165224	0.0224788	0.0668694	0.014923	0.0142141	0.00836396	0.0135888	0.00866619	-0.0500979	0.0139652	0.000731345	-0.109355	0.0137741	-0.0040972	-0.162239	0.0155853	-0.00833616	-0.214251	0.0206053	-0.0122786	-0.271452	0.0312172	-0.00823128	0.216209	-0.0157954	0.0457469	0.165867	-0.014713	0.0389459	0.114285	-0.0133747	0.0297156	0.0625114	-0.013308	0.0234559	0.0128975	-0.0150016	0.0131518	-0.0398162
Symphalangus	0.183257	0.0015207	0.0553645	0.226439	0.0343394	0.0488809	0.175268	0.0165843	0.0368506	0.115275	0.0114871	0.0268888	0.06509	0.012647	0.0179803	0.00903048	0.010652	0.0113988	-0.0462571	0.0112642	0.00255731	-0.102087	0.0101508	-0.00324584	-0.157888	0.0118708	-0.00916823	-0.214229	0.0158986	-0.013925	-0.268541	0.0252536	-0.0151368	0.21378	-0.0117351	0.0463208	0.16418	-0.0133963	0.0368498	0.116135	-0.013093	0.0281024	0.0656199	-0.0143378	0.0207259	0.0152727	-0.0149149	0.0121398	-0.0353093
Symphalangus	0.18164	0.00565901	0.0590839	0.228052	0.0323584	0.0536568	0.185209	0.0173688	0.0343655	0.129192	0.0184355	0.0229424	0.0738665	0.0163351	0.0120436	0.0122194	0.0142969	0.00735954	-0.0483456	0.0148539	-0.000551715	-0.105464	0.0130196	-0.00467958	-0.15957	0.0133108	-0.0111837	-0.211606	0.014441	-0.0136313	-0.274696	0.0282627	-0.00759406	0.21337	-0.0174347	0.0425332	0.165149	-0.0151391	0.0364152	0.114036	-0.0118731	0.0263345	0.0630965	-0.00974774	0.0220095	0.015415	-0.0115599	0.0117098	-0.0409738
Symphalangus	0.185562	-0.00344289	0.0631089	0.227154	0.0300426	0.0594583	0.183519	0.0216514	0.0347883	0.126616	0.0180738	0.0253209	0.0696938	0.0159203	0.0154819	0.0117401	0.0139393	0.00609568	-0.0446402	0.0123712	-0.000171501	-0.102072	0.0115127	-0.00468917	-0.156941	0.0142089	-0.0101486	-0.213746	0.0179978	-0.0141377	-0.263734	0.0251812	-0.0134852	0.222723	-0.0191321	0.0419145	0.165174	-0.0123121	0.039659	0.115529	-0.010147	0.030416	0.0669057	-0.0109812	0.0215982	0.0143156	-0.0129422	0.011967	-0.0388534
Symphalangus	0.190734	0.0021238	0.0602713	0.227052	0.033258	0.0540264	0.182242	0.0178746	0.0333215	0.126888	0.0144482	0.021446	0.0718991	0.0125163	0.0151755	0.0143804	0.0120207	0.00555693	-0.0431835	0.0105563	-0.000217817	-0.10212	0.011167	-0.00676554	-0.156786	0.012885	-0.0117644	-0.214634	0.0148899	-0.0133951	-0.265807	0.0235542	-0.0116948	0.217986	-0.016315	0.0426106	0.165454	-0.0141779	0.035872	0.11717	-0.0122087	0.0282583	0.0659269	-0.0118203	0.0198682	0.0175611	-0.0122851	0.0108226	-0.035606
Symphalangus	0.182996	0.0017321	0.06629	0.216865	0.0316068	0.0473434	0.185091	0.0196958	0.0366808	0.132127	0.0164411	0.0251699	0.0741292	0.0173565	0.0158157	0.014956	0.017701	0.00839278	-0.0435641	0.0165694	0.00154255	-0.102239	0.0152083	-0.00339335	-0.156468	0.0149525	-0.00988632	-0.212248	0.015482	-0.0146213	-0.260141	0.021873	-0.0115586	0.215214	-0.0225715	0.0396824	0.167262	-0.0143757	0.0413755	0.119829	-0.0132469	0.0306182	0.068236	-0.0114405	0.0226224	0.0161022	-0.0094177	0.0159322	-0.0368094
Symphalangus	0.179573	-0.0028268	0.0626242	0.216813	0.0400894	0.0500533	0.184536	0.0233278	0.0351354	0.133008	0.0174083	0.0246968	0.0742636	0.0165176	0.0167843	0.014785	0.0153753	0.0107058	-0.0445487	0.0143528	0.00360575	-0.102004	0.0125356	-0.00196728	-0.156616	0.013041	-0.0090936	-0.212469	0.0168562	-0.0179546	-0.263596	0.0251849	-0.017611	0.215785	-0.0221802	0.0379751	0.170068	-0.0141698	0.0381848	0.120297	-0.0142612	0.0300275	0.0677066	-0.0136003	0.0249619	0.0160433	-0.0132442	0.0175351	-0.0383585
Symphalangus	0.176228	-0.0107232	0.0658561	0.225471	0.0315511	0.0557812	0.183515	0.0196586	0.0361653	0.13073	0.0165587	0.0242452	0.0724671	0.0145472	0.0159878	0.0150555	0.0142008	0.00756281	-0.0434085	0.0140244	0.000491836	-0.100554	0.013997	-0.00499814	-0.155535	0.015449	-0.0115413	-0.21131	0.0174275	-0.0154859	-0.263126	0.0279685	-0.0154962	0.217669	-0.0203777	0.0429238	0.165614	-0.0164929	0.0423165	0.12031	-0.010078	0.0326158	0.068732	-0.0114641	0.023521	0.0149982	-0.0134388	0.0152135	-0.0365565
[truncated: 74 more columns]
